# Supplementary material for: A rare sugar, allose, inhibits the development of Plasmodium parasites in the Anopheles mosquito independently of midgut microbiota
Source: Front Cell Infect Microbiol. 2023 Jul 20;13:1162918. doi: 10.3389/fcimb.2023.1162918 (PMC10400720; doi:10.3389/fcimb.2023.1162918)
Supplement: Supplementary file 2 [file Table_1.xlsx]

## Sheet: Stats
sample-id	input	filtered	percentage of input passed filter	denoised	merged	percentage of input merged	non-chimeric	percentage of input non-chimeric
All-D0-1	114551	55875	48.78	55731	53619	46.81	53397	46.61
All-D0-2	176633	76736	43.44	76679	75958	43	69364	39.27
All-D0-3	133697	54434	40.71	54383	53495	40.01	48869	36.55
All-D0-4	124241	63284	50.94	63222	61587	49.57	61382	49.41
All-D0-5	110996	57174	51.51	57122	53998	48.65	53787	48.46
All-D1-1	257739	154594	59.98	154419	153019	59.37	152963	59.35
All-D1-2	165802	42355	25.55	42338	42240	25.48	42221	25.46
All-D1-3	171359	64648	37.73	64552	61908	36.13	61908	36.13
All-D1-4	113754	53631	47.15	53341	49655	43.65	49642	43.64
All-D1-5	183705	89081	48.49	88982	87968	47.89	85156	46.35
All-D3-1	177133	75272	42.49	75184	74808	42.23	74799	42.23
All-D3-2	114251	61218	53.58	61173	57838	50.62	57820	50.61
All-D3-3	102590	53024	51.69	52946	47697	46.49	47544	46.34
All-D3-4	229695	132403	57.64	132383	130766	56.93	130276	56.72
All-D3-5	154867	86175	55.64	86139	85964	55.51	85947	55.5
All-D7-1	98961	47941	48.44	47911	45609	46.09	45609	46.09
All-D7-2	129987	56568	43.52	56522	55778	42.91	55775	42.91
All-D7-3	162428	64323	39.6	64270	63584	39.15	59470	36.61
All-D7-4	142329	64190	45.1	64138	64012	44.97	63599	44.68
All-D7-5	150449	81611	54.24	81529	80789	53.7	80697	53.64
Frc-D0-1	139135	72354	52	72248	70237	50.48	66991	48.15
Frc-D0-2	210405	74149	35.24	74113	73644	35	67800	32.22
Frc-D0-3	151193	53879	35.64	53851	53681	35.5	52704	34.86
Frc-D0-4	175273	91844	52.4	91741	91160	52.01	90753	51.78
Frc-D0-5	109248	52815	48.34	52647	49704	45.5	49152	44.99
Frc-D1-1	107160	32887	30.69	32869	32861	30.67	31151	29.07
Frc-D1-2	143516	80389	56.01	80327	79719	55.55	79146	55.15
Frc-D1-3	132027	72261	54.73	72213	71467	54.13	71456	54.12
Frc-D1-4	135349	56703	41.89	56643	56541	41.77	55865	41.27
Frc-D1-5	184399	98469	53.4	98449	97651	52.96	93930	50.94
Frc-D3-1	142313	57567	40.45	57526	57483	40.39	57470	40.38
Frc-D3-2	120521	63188	52.43	63139	62205	51.61	62194	51.6
Frc-D3-3	119351	58836	49.3	58731	57061	47.81	56968	47.73
Frc-D3-4	157511	81295	51.61	81268	80034	50.81	72912	46.29
Frc-D3-5	128511	70172	54.6	70068	69978	54.45	69978	54.45
Frc-D7-1	119098	59358	49.84	59307	57100	47.94	57091	47.94
Frc-D7-2	106828	44835	41.97	44732	42394	39.68	42170	39.47
Frc-D7-3	163522	59636	36.47	59604	59304	36.27	55787	34.12
Frc-D7-4	119105	62212	52.23	62150	60397	50.71	58905	49.46
Frc-D7-5	129224	71939	55.67	71887	71118	55.03	70724	54.73
NTC	142514	64988	45.6	64924	64715	45.41	63416	44.5

## Sheet: Summarized table
Feature ID	Taxon	Frequency	Sequence	Length
9e7d8e102b5279320c5a6d110395cb98	d__Bacteria; p__Proteobacteria; c__Alphaproteobacteria; o__Rhizobiales; f__Rhizobiaceae; g__Phyllobacterium	759077	GGAATATTGGACAATGGGCGCAAGCCTGATCCAGCCATGCCGCGTGAGTGATGAAGGCCCTAGGGTTGTAAAGCTCTTTCACCGGTGAAGATAATGACGGTAACCGGAGAAGAAGCCCCGGCTAACTTCGTGCCAGCAGCCGCGGTAATACGAAGGGGGCTAGCGTTGTTCGGATTTACTGGGCGTAAAGCGCACGTAGGCGGACTATTAAGTCAGGGGTGAAATCCCGGGGCTCAACCCCGGAACTGCCTTTGATACTGGTAGTCTTGAGTTCGAGAGAGGTGAGTGGAATTCCGAGTGTAGAGGTGAAATTCGTAGATATTCGGAGGAACACCAGTGGCGAAGGCGGCTCACTGGCTCGATACTGACGCTGAGGTGCGAAAGCGTGGGGAGCAAACA…	401
cd9cd01a12182fc3f6b2181253e103ef	d__Bacteria; p__Proteobacteria; c__Alphaproteobacteria; o__Rickettsiales; f__Mitochondria; g__Mitochondria	461587	CGGTAATACAGAAAATACAAGCGTTATTCACTTTATTTGGCGTAAAGCGTTTTAAGGTTTTATATTAATTTTATTTTAAAATATTTAATTTAAATTTGAATAAAAAATAAATAATAATATAATAAGAGTATTATAAAAGTATTAAGAATTTTTTGAGAAGTAGTGAAATGCAATGATACAAAAAAGAATACCAAAGGCGAAGGCATAATACTATATAATAACTGACACTTATAAACGAAAGCTAAGGTAGCAAATAGGAT	260
1d92c4e4e9e52e2deb6e277007853183	d__Bacteria; p__Actinobacteriota; c__Actinobacteria; o__Micrococcales; f__Microbacteriaceae	287693	GGAATATTGCACAATGGGCGCAAGCCTGATGCAGCAACGCCGCGTGAGGGATGACGGCCTTCGGGTTGTAAACCTCTTTTAGTAGGGAAGAAGCGAAAGTGACGGTACCTGCAGAAAAAGCACCGGCTAACTACGTGCCAGCAGCCGCGGTAATACGTAGGGTGCAAGCGTTGTCCGGAATTATTGGGCGTAAAGAGCTCGTAGGCGGCTTGTCGCGTCTGCTGTGAAAACCCGAGGCTCAACCTCGGGCCTGCAGTGGGTACGGGCAAGCTAGAGTGCGGTAGGGGAGATTGGAATTCCTGGTGTAGCGGTGGAATGCGCAGATATCAGGAGGAACACCGATGGCGAAGGCAGATCTCTGGGCCGTAACTGACGCTGAGGAGCGAAAGCATGGGGAGC…	406
f3e71380f0d722819c7af3fc1e41ab1b	Unassigned	253777	GCTTATTACTATCGAATGTGTGCGAATGTGCGTCATTTCCTTTTCTGCCACGCAGCCAGGGAAAACAGGGAAAACAGCGAAAATCGATTTAATTCACTAATTCCCGTTGTCGATGATCCGTGTAGTTTGGCTGATGGAAGTTTCTAATCAGCCGGTTTTATCGACGCACTTTGCCAGTGATACAAGAAATGTTAATATGATTGATTTTTATTTTGTTTATTGGGTGACTGTGAATCGATTTCTTTATGTCATAATAAGGATAAAATCTTTAGTCTTCTCTAGAATTGATTTCACCCGCAGCTTCACAGTCAGTTCTGCGTGGG	323
95dd67c14985cac87a9ed6254474f5a9	Unassigned	231432	GCTTATTACTATCGAATGTGTGCGAATGTGCGTCATTTCCTTTTCTGCCACGCAGCCAGGGAAAACAGGGAAAACAGCGAAAATCGATTTAATTCACTAATTCCCGTTGTCGATGATCCGTGTAGTTTGGCTGATGGAAGTTTCTAATCAGCCGGTTTTATCGACGCACTTTGCCAGTGATACAAGAAATGTTAATATGATTGATTTTTATTTTGTTTATTGGGTGACTGTGAATCGATTTCTTTATGTCATAATAAGGATAAAATCTTTAGTCTTCTCTAGAATTGATTTCACCCGCAGCTTCACAGTCAGTTCTGCGTGGGATTAGATACCCGGTCGGGAGTTAGATAGAAGCGGGAGTTCTGGATGGG	371
59c0a46599bdc92eb5c635f44227cf24	Unassigned	135161	GCTTATTACTATCGAATGTGTGCGAATGTGCGTCATTTCCTTTTCTGCCACGCAGCCAGGGAAAACAGGGAAAACAGCGAAAATCGATTTAATTCACTAATTCCCGTTGTCGATGATCCGTGTAGTTTGGCTGATGGAAGTTTCTAATCAGCCGGTTTTATCGACGCACTTTGCCAGTGATACAAGAAATGTTAATATGATAGGTTTTTTTGTTTATTGGGTGACTGTGAATCGATTTCTTTATGTCATAATAAGGATAAAATATTTAGTCTTCTCTTGAATTGATTTCACCCGCAGCTTCATAGTCAGTTCTGCGTGCTGGGAGGCGGGAGTTCTGGATGGG	343
16923d7bb63c32d4dc50543ba5820a34	d__Bacteria; p__Firmicutes; c__Clostridia; o__Peptococcales; f__Peptococcaceae; g__uncultured; s__uncultured_bacterium	30604	GGAATCTTCCGCAATGGGCGAAAGCCTGACGGAGCAACGCCGCGTGAGTGAAGAAGGCCTTCGGGTTGTAAAGCTCTGTCTTGGGGGACGAAGGAGATGACGGTACCCCAGGAGGAAGCCCCGGCTAACTACGTGCCAGCAGCCGCGGTAATACGTAGGGGGCGAGCGTTGTCCGGAATTACTGGGCGTAAAGGGCGCGTAGGCGGGTCATTAAGTCAGGTGTGAAAACCGCGGGCTCAACCTGGGGAGTGCACCTGAAACTGATGATCTTGAGTGCAGGAGAGGAAAGTGGAATTCCTAGTGTAGCGGTGAAATGCGTAGATATTAGGAGGAACACCAGTGGCGAAGGCGGCTTTCTGGCCTGCAACTGACGCTGAGGCGCGAAAGCGTGGGGAGCAA…	404
17792fd89cb541067094c99928502c0a	d__Bacteria; p__Proteobacteria; c__Gammaproteobacteria; o__Enterobacterales; f__Morganellaceae; g__Proteus	28435	GGAATATTGCACAATGGGCGCAAGCCTGATGCAGCCATGCCGCGTGTATGAAGAAGGCCTTAGGGTTGTAAAGTACTTTCAGCGGGGAGGAAGGTGATAAGGTTAATACCCTTATCAATTGACGTTACCCGCAGAAGAAGCACCGGCTAACTCCGTGCCAGCAGCCGCGGTAATACGGAGGGTGCAAGCGTTAATCGGAATTACTGGGCGTAAAGCGCACGCAGGCGGTCAATTAAGTCAGATGTGAAAGCCCCGAGCTTAACTTGGGAATTGCATCTGAAACTGGTTGGCTAGAGTCTTGTAGAGGGGGGTAGAATTCCATGTGTAGCGGTGAAATGCGTAGAGATGTGGAGGAATACCGGTGGCGAAGGCGGCCCCCTGGACAAAGACTGACGCTCA…	426
3a3c8a803bd8cdf06be8edb6350a69aa	d__Bacteria; p__Firmicutes; c__Bacilli; o__Staphylococcales; f__Staphylococcaceae; g__Staphylococcus	25468	GGAATCTTCCGCAATGGGCGAAAGCCTGACGGAGCAACGCCGCGTGAGTGATGAAGGTCTTCGGATCGTAAAACTCTGTTATCAGGGAAGAACAAATGTGTAAGTAACTGTGCACATCTTGACGGTACCTGATCAGAAAGCCACGGCTAACTACGTGCCAGCAGCCGCGGTAATACGTAGGTGGCAAGCGTTATCCGGAATTATTGGGCGTAAAGCGCGCGTAGGCGGTTTTTTAAGTCTGATGTGAAAGCCCACGGCTCAACCGTGGAGGGTCATTGGAAACTGGAAAACTTGAGTGCAGAAGAGGAAAGTGGAATTCCATGTGTAGCGGTGAAATGCGCAGAGATATGGAGGAACACCAGTGGCGAAGGCGACTTTCTGGTCTGTAACTGACGCTGA…	426
b79d96d8ebdf6521f9823e8855e2ac33	d__Bacteria; p__Actinobacteriota; c__Actinobacteria; o__Streptosporangiales; f__Nocardiopsaceae; g__Nocardiopsis	20733	GGAATATTGCGCAATGGGCGAAAGCCTGACGCAGCGACGCCGCGTGGGGGATGACGGCCTTCGGGTTGTAAACCTCTTTTACCACTAACGCAGGCTCGGGGTTCTCTCCGGGTTGACGGTAGGTGGGGAATAAGGACCGGCTAACTACGTGCCAGCAGCCGCGGTAATACGTAGGGTCCGAGCGTTGTCCGGAATTATTGGGCGTAAAGAGCTCGTAGGCGGTATGTCGCGTCTGCTGTGAAAGACCGGGGCTTAACTTCGGTTCTGCAGTGGATACGGGCATGCTAGAGGTAGGTAGGGGAGACTGGAATTCCTGGTGTAGCGGTGAAATGCGCAGATATCAGGAGGAACACCGGTGGCGAAGGCGGGTCTCTGGGCCTTACCTGACGCTGAGGAGCG…	420
80167a89becdfcbbb2abb29557bc3cd6	d__Bacteria; p__Proteobacteria; c__Gammaproteobacteria; o__Pseudomonadales; f__Pseudomonadaceae; g__Pseudomonas	18936	GGAATATTGGACAATGGGCGAAAGCCTGATCCAGCCATGCCGCGTGTGTGAAGAAGGTCTTCGGATTGTAAAGCACTTTAAGTTGGGAGGAAGGGCAGTAAGTTAATACCTTGCTGTTTTGACGTTACCGACAGAATAAGCACCGGCTAACTTCGTGCCAGCAGCCGCGGTAATACGAAGGGTGCAAGCGTTAATCGGAATTACTGGGCGTAAAGCGCGCGTAGGTGGTTCAGCAAGTTGGATGTGAAAGCCCCGGGCTCAACCTGGGAACTGCATCCAAAACTACTGAGCTAGAGTACGGTAGAGGGTGGTGGAATTTCCTGTGTAGCGGTGAAATGCGTAGATATAGGAAGGAACACCAGTGGCGAAGGCGACCACCTGGACTGATACTGACACTGA…	426
0b8c63e6d1a82544203942cf1a94d36b	d__Bacteria; p__Firmicutes; c__Bacilli; o__Bacillales; f__Bacillaceae; g__Anoxybacillus	18428	GGAATCTTCCGCAATGGACGAAAGTCTGACGGAGCAACGCCGCGTGAGCGAAGAAGGCCTTCGGGTCGTAAAGCTCTGTTGTTAGGGAAGAACAAGTAACGCAGTAACTGGCGTTACCGTGACGGTACCTAACGAGAAAGCCACGGCTAACTACGTGCCAGCAGCCGCGGTAATACGTAGGTGGCAAGCGTTGTCCGGAATTATTGGGCGTAAAGCGCGCGCAGGCGGTTCCTTAAGTCTGATGTGAAAGCCCACGGCTCAACCGTGGAGGGTCATTGGAAACTGGGGGACTCGAGTGCAGAAGAGGAGAGCGGAATTCCACGTGTAGCGGTGAAATGCGTAGAGATGTGGAGGAACACCAGTGGCGAAGGCGGCTCTCTGGTCTGTAACTGACGCTGA…	426
6537455e88c4adcc690237682bd4772c	d__Bacteria; p__Proteobacteria; c__Gammaproteobacteria; o__Pseudomonadales; f__Moraxellaceae; g__Acinetobacter	18339	GGAATATTGGACAATGGGCGGAAGCCTGATCCAGCCATGCCGCGTGTGTGAAGAAGGCCTTTTGGTTGTAAAGCACTTTAAGCGAGGAGGAGGCTACTTGGATTAATACTCTAGGATAGTGGACGTTACTCGCAGAATAAGCACCGGCTAACTCTGTGCCAGCAGCCGCGGTAATACAGAGGGTGCGAGCGTTAATCGGATTTACTGGGCGTAAAGCGTGCGTAGGCGGCTTTTTAAGTCGGATGTGAAATCCCTGAGCTTAACTTAGGAATTGCATTCGATACTGGGAAGCTAGAGTATGGGAGAGGATGGTAGAATTCCAGGTGTAGCGGTGAAATGCGTAGAGATCTGGAGGAATACCGATGGCGAAGGCAGCCATCTGGCCTAATACTGACGCTG…	427
2b325bafa351e3724ea4f22c28b4e0e4	d__Bacteria; p__Actinobacteriota; c__Actinobacteria; o__Micrococcales; f__Microbacteriaceae; g__Leifsonia	14470	GGAATATTGCACAATGGGCGCAAGCCTGATGCAGCAACGCCGCGTGAGGGACGACGGCCTTCGGGTTGTAAACCTCTTTTAGTAGGGAAGAAGCGAAAGTGACGGTACCTGCAGAAAAAGCACCGGCTAACTACGTGCCAGCAGCCGCGGTAATACGTAGGGTGCGAGCGTTGTCCGGAATTATTGGGCGTAAAGAGCTCGTAGGCGGTCTGTCGCGTCTGCTGTGAAAACCCGAGGCTCAACCTCGGGCCTGCAGTGGGTACGGGCAGACTAGAGTGCGGTAGGGGAGAATGGAATTCCTGGTGTAGCGGTGGAATGCGCAGATATCAGGAGGAACACCGATGGCGAAGGCAGTTCTCTGGGCCGTAACTGACGCTGAGGAGCGAAAGCGTGGGGAGC…	406
3abf4d0a2e47245e40693530fe6c650d	d__Bacteria; p__Firmicutes; c__Clostridia; o__Thermincolales; f__Thermincolaceae; g__Thermincola	13397	GGAATCTTCCGCAATGGGCGAAAGCCTGACGGAGCAACGCCGCGTGAACGAGGAAGGCCTTCGGGTTGTAAAGTTCTGTCTTCAGGGACGAAGGAAGTGACGGTACCTGAGGAGGAAGCCCCGGCTAACTACGTGCCAGCAGCCGCGGTAATACGTAGGGGGCAAGCGTTGTCCGGAATTACTGGGCGTAAAGAGCGTGTAGGCGGGCTGTTAAGTCAGATGTGAAAACTTGGGGCTCAACCGCAAGAGTGCATCTGATACTGGCAGTCTTGAGGGTATGAGAGGGAGACGGTATTCCTAGTGTAGCGGTGAAATGCGTAGATATTAGGAGGAACACCAGTGGCGAAGGCGGTCTTCTGGCATACAACTGACGCTGAGACGCGAAAGCGTGGGGAGCAA…	404
d9d979340d9528a1dfa25c2cceb704dc	d__Bacteria; p__Firmicutes; c__Bacilli; o__Bacillales; f__Planococcaceae	13358	GGAATATTGCGCAATGGGCGAAAGCCTGACGCAGCGACGCCGCGTGGGGGATGACGGCCTTCGGGTTGTAAACCTCTTTTACCACTAACGCAGGCTCGGGGTTCTCTCCGGGTTGACGGTAGGTGGGGAATAAGGATCGGCTAACTCCGTGCCAGCAGCCGCGGTAATACGGAGGATCCTAGCGTTATCCGGAATTATTGGGCGTAAAGCGCGCGCAGGCGGTCCTTTAAGTCTGATGTGAAAGCCCACGGCTCAACCGTGGAGGGTCATTGGAAACTGGGGGACTTGAGTGCAGGAGAGGTTAGTGGAATTCCAAGTGTAGCGGTGAAATGCGTAGAGATTTGGAGGAACACCAGTGGCGAAGGCGACTTTCTGGTCTATAACTGACGCTGAGGCGCG…	420
d67c65ea9932e252d464541a1b8f9c32	d__Bacteria; p__Firmicutes; c__Thermoanaerobacteria; o__Caldicellulosiruptorales; f__Caldicellulosiraptoraceae; g__Caldicellulosiruptor; s__Caldicellulosiruptor_acetigenus	11694	GGAATCTTGCGCAATGGGCGAAAGCCTGACGCAGCGACGCCGCGTGAGGGAAGAAGCCCTTCGGGGTGTAAACCTCTTTGGACGGGGAGAAGAGGAAGATAGTACCCGTTTAAAAAGCCACGGCTAACTACGTGCCAGCAGCCGCGGTAATACGTAGGTGGCGAGCGTTGTCCGGAATTACTGGGCGTAAAGGGTGCGTAGGCGGCCTGGTAAGTTGAGCGTGAAATTTTTGGGCTCAACCCAAAAGGAGCGCTCAATACTGCCGGGCTTGAGTGCGGGAGAGGACGGCGGAATTCCCGGTGTAGCGGTGAAATGCGTAGATATCGGGAGGAACACCAGTGGCGAAGGCGGCCGTCTGGACCGTAACTGACGCTGAGGCACGAAAGCGTGGGGAGCAAA…	403
b2af7353456a53457dfa83f001b5bc6e	d__Bacteria; p__Firmicutes; c__Bacilli; o__Bacillales; f__Bacillaceae	11277	GGAATCTTCCGCAATGGACGAAAGTCTGACGGAGCAACGCCGCGTGAGTGATGAAGGTTTTCGGATCGTAAAACTCTGTTGTTAGGGAAGAATAAGTATCGGCCGAATAAGCCGGTACCTTGACGGTACCTGACCAGAAAGCCCCGGCTAACTACGTGCCAGCAGCCGCGGTAATACGTAGGGGGCGAGCGTTGTCCGGAATTATTGGGCGTAAAGGGCGCGCAGGCGGTCTTCTAAGTCTGATGTGAAAGCCCACGGCTTAACCGTGGAGGGTCATTGGAAACTGGAGGACTTGAGTACAGAAGAGGAGAGTGGAATTCCACGTGGAGCGGTGAAATGCGTAGAGATGTGGAGGAACACCAGTGGCGAAGGCGACTCTCTGGTCTGTAACTGACGCTG…	427
3d6f72f409d2f89ffe6dcfd79175d0f6	d__Bacteria; p__Firmicutes; c__Bacilli; o__Bacillales; f__Bacillaceae	11133	CGGTAATACGTAGGTGGCAAGCGTTGTCCGGAATTATTGGGCGTAAAGCGCGCGCAGGCGGTTCTTTAAGTCTGATGTGAAATCCCACGGCTCAACCGTGGATGGTCATTGGAAACTGGAGGACTTGAGTGCAGAAGAGGAGAGTGGAATTCCATGTGTAGCGGTGAAATGCGTAGAGATATGGAGGAACACCAGTGGCGAAGGCGACTCTCTGGTCTGCAACTGACGCTGAGGCGCGAAAGCGTGGGTAGCGAACAGGA	260
d0aa2d1783fab618676ce46e35dbd332	Unassigned	11074	TAAATATTAAGCAATAAACGAAAGTTTGACTAAGTTATACCTCTTAGGGTTGGTAAATTTCGTGCCAGCCACCGCGGTCATACGATTAACCCAAACTAATTATCTTCGGCGTAAAACGTGTCAACTATAAATAAATAAATAGAATTAAAATCCAACTTATATGTGAAAATTCATTGTTAGGACCTAAACTCAATAACGAAAGTAATTCTAGTCATTTATAATACACGACAGCTAAGACCCAAACTGGGATTAGAAACCCC	260
3dcc4908f97dacbdb19f3483d56207ac	Unassigned	10767	TAAATATTAAGCAATAAACGAAAGTTTGACTAAGTTATACCTCTTAGGGTTGGTAAATTTCGTGCCAGCCACCGCGGTCATACGATTAACCCAAACTAATTATCTTCGGCGTAAAACGTGTCAACTATAAATAAATAAATAGAATTAAAATCCAACTTATATGTGAAAATTCATTGTTAGGACCTAAACTCAATAACGAAAGTAATTCTAGTCATTTATAATACACGACAGCTAAGACCCAAACTGGGATTAGAAACCCG	260
b5ec72ede6d43e84fbb9146436efd855	d__Bacteria; p__Myxococcota; c__Myxococcia; o__Myxococcales; f__Myxococcaceae; g__P3OB-42; s__uncultured_bacterium	9745	GGAATCTTGCGCAATGGGCGAAAGCCTGACGCAGCAACGCCGCGTGTGTGATGAAGGTCTTCGGATCGTAAAGCACTGTCGGCAGGAACGATGGTTTGTACGGCTAATAAACGTACAGATTGACGGTACCTGCAAAGGAAGCACCGGCTAACTCTGTGCCAGCAGCCGCGGTAATACAGAGGGTGCAAGCGTTGTTCGGAATCATTGGGCGTAAAGCGCTCGTAGGCGGCCGACCAAGTCAGGTGTGAAAGCCTGGGGCTCAACCCCAGAAGTGCACTTGAAACTGGTTGGCTTGAATGTCGGAGAGGGCAGTGGAATTCCGAGTGTAGAGGTGAAATTCGTAGATATTCGGAGGAACACCAGTGGCGAAGGCGACTGCCTGGACGAACATTGACGCTG…	427
56fc71fcc0082cec1faf38ed6ecbdd72	d__Bacteria; p__Proteobacteria; c__Gammaproteobacteria; o__Pseudomonadales; f__Moraxellaceae; g__Enhydrobacter	8184	GGAATATTGGACAATGGGGGCAACCCTGATCCAGCCATGCCGCGTGTGTGAAGAAGGCCTTTTGGTTGTAAAGCACTTTAAGCAGGGAGGAGAGGCTAATGGTTAATACCCATTAGATTAGACGTTACCTGCAGAATAAGCACCGGCTAACTCTGTGCCAGCAGCCGCGGTAATACAGAGGGTGCGAGCGTTAATCGGAATTACTGGGCGTAAAGCGAGTGTAGGTGGCTCATTAAGTCACATGTGAAATCCCCGGGCTTAACCTGGGAACTGCATGTGATACTGGTGGTGCTAGAATATGTGAGAGGGAAGTAGAATTCCAGGTGTAGCGGTGAAATGCGTAGAGATCTGGAGGAATACCGATGGCGAAGGCAGCTTCCTGGCATAATATTGACACTG…	427
65934ece5c54df4b24edc9883b367171	d__Bacteria; p__Proteobacteria; c__Gammaproteobacteria; o__Pseudomonadales; f__Pseudomonadaceae; g__Pseudomonas	8139	GGAATATTGGACAATGGGCGAAAGCCTGATCCAGCCATGCCGCGTGTGTGAAGAAGGTCTTCGGATTGTAAAGCACTTTAAGTTGGGAGGAAGGGTTGTAGATTAATACTCTGCAATTTTGACGTTACCAACAGAATAAGCACCGGCTAACTTCGTGCCAGCAGCCGCGGTAATACGAAGGGTGCAAGCGTTAATCGGAATTACTGGGCGTAAAGCGCGCGTAGGTGGTTTGTCAAGTTGGAAGTGAAAGCCCCGGGCTCAACCTGGGAACTGCTTTCAAAACTGGCAAGCTAGAGTATGGCAGAGGGTGGTGGAATTTCCTGTGTAGCGGTGAAATGCGTAGATATAGGAAGGAACATCAGTGGCGAAGGCGACCACCTGGGCTAATACTGACACTGA…	426
22cf5bc4b3df39d923f3baccc51b898b	d__Bacteria; p__Firmicutes; c__Clostridia; o__Peptococcales; f__Peptococcaceae; g__uncultured	7932	GGAATCTTCCGCAATGGGCGAAAGCCTGACGGAGCAACGCCGCGTGAGTGAAGAAGGCCTTCGGGTTGTAAAGCTCTGTCTTGGGGGACGAAGGAGATGACGGTACCCCAGGAGGAAGCCCCGGCTAACTACGTGCCAGCAGCCGCGGTAATACGTAGGGGGCGAGCGTTGTCCGGAATTACTGGGCGTAAAGGGCGCGTAGGCGGGTCATTAAGTCAGGTGTGAAAACCGCGGGCTCAACCTGGGGAGTGCACCTGAAACTGATGATCTTGAGTGCAGGAGAGGAAAGTGGAATTCCTAGTGTAGCGGTGAAATGCGTAGATATTAGGAGGAACACCAGTGGCGAAGGCGGCTTTCTAGCCTGCAACTGACGCTGAGGCGCGAAAGCGTGGGGAGCAA…	404
7b4add9e23e657a63003b3c1eabd98f5	d__Bacteria; p__Actinobacteriota; c__Actinobacteria; o__Streptosporangiales; f__Nocardiopsaceae	7705	GGAATATTGCGCAATGGGCGAAAGCCTGACGCAGCGACGCCGCGTGGGGGATGACGGCCTTCGGGTTGTAAACCTCTTTTACCACTAACGCAGGCTCGGGGTTCTCTCCGGGTTGACGGTAGGTGGGGAATAAGGACCGGCTAACTACGTGCCAGCAGCCGCGGTAATACGTAGGGTCCGAGCGTTGTCCGGAATTATTGGGCGTAAAGAGCTCGTAGGCGGTATGTCGCGTCTGCTGTGAAAGACCGGGGCTTAACTTCGGTTCTGCAGTGGATACGGGCATGCTAGAGGTAGGTAGGGGAGACTGGAATTCCTGGTGTAGCGGTGAAATGCGCAGATATCAGGAGGAACACCGGTGGCGAAGGCGGCTCTCTGGTCTGTAACTGACGCTGAGGCTCG…	420
c226ddf0b32bf4561cdb35eac9cb70bd	d__Bacteria; p__Proteobacteria; c__Gammaproteobacteria; o__Burkholderiales	7523	GGAATTTTGGACAATGGGGGCAACCCTGATCCAGCCATGCCGCGTGGGTGAAGAAGGCCTTCGGGTTGTAAAGCCCTTTCGGCGGGGACGAAATCGCGGGGGTGAGAAGCCTTCGTGGATGACGGTACTCGCAGAAGAAGCACCGGCTAACTACGTGCCAGCAGCCGCGGTAATACGTAGGGTGCGAGCGTTAATCGGAATTACTGGGCGTAAAGCGTGCGCAGGCGGCCCTTTAAGTCAGGTGTGAAAGCCCTGGGCTTAACCTAGGAATGGCGCTTGAAACTGGGGGGCTAGAGTGCGGCAGAGGGGGGTGGAATTCCTGGTGTAGCGGTGAAATGCGTAGAGATCAGGAGGAACACCGATGGCGAAGGCAGCCCCCTGGGTCGACACTGACGCTCA…	426
b34cae855abb195376e5fd59776e16f9	d__Bacteria; p__Firmicutes; c__Clostridia; o__Peptococcales; f__Peptococcaceae; g__uncultured; s__uncultured_bacterium	7164	GGAATCTTCCGCAATGGGCGAAAGCCTGACGGAGCAACGCCGCGTGAGTGAAGAAGGCCTTCGGGTTGTAAAGCTCTGTCTTGGGGGACGAAGAAGATGACGGTACCCCAGGAGGAAGCCCCGGCTAACTACGTGCCAGCAGCCGCGGTAATACGTAGGGGGCGAGCGTTGTCCGGAATTACTGGGCGTAAAGGGCGCGTAGGCGGGTCATTAAGTCAGGTGTGAAAACCGCGGGCTCAACCTGGGGAGTGCACCTGAAACTGATGATCTTGAGTGCAGGAGAGGAAAGTGGAATTCCTAGTGTAGCGGTGAAATGCGTAGATATTAGGAGGAACACCAGTGGCGAAGGCGGCTTTCTGGCCTGCAACTGACGCTGAGGCGCGAAAGCGTGGGGAGCAA…	404
37b9fff363e106dcf4fde3e9169f8c96	d__Bacteria; p__Actinobacteriota; c__Actinobacteria; o__Micrococcales; f__Microbacteriaceae	6822	GGAATATTGCACAATGGGCGCAAGCCTGATGCAGCAACGCCGCGTGAGGGATGACGGCCTTCGGGTTGTAAACCTCTTTTAGTAGGGAAGAAGCGAAAGTGACGGTACCTGCAGAAAAAGCACCGGCTAACTACGTGCCAGCAGCCGCGGTAATACGTAGGGTGCAAGCGTTGTCCGGAATTATTGGGCGTAAAGAGCTCGTAGGCGGCTTGTCGCGTCTGCTGTGAAATCCCAAGGCTTAACCTTGGGCCTGCAGTGGGTACGGGCAGGCTAGAGTGCGGTAGGGGAGATTGGAATTCCTGGTGTAGCGGTGGAATGCGCAGATATCAGGAGGAACACCGATGGCGAAGGCAGATCTCTGGGCCGTAACTGACGCTGAGGAGCGAAAGCATGGGGAGC…	406
f74a96bf3762de9b624ac71910123aa4	d__Eukaryota	6341	TGTCGTACTGTCGAGATAGAGTTTTGCCGTATTTTAATTCAGTAAATTTTAATTACATTCATTTATGACGTGTATCATGTCGGTCCGCGTTGTCTCCCACTGCTGCGTTGTGTGTGTGTGTGTGTGTGTTTGTCGACATCCTGTGACTGTCTGTCTGCGGAGTTCTGCCACCGTACGGGTATGTGATGCTGATTCTGAGCTTGGGTCCCTGCCCTGCTCTCATTCGCTAACACTGAAACCCGGTGATAAATACTCCCTCCAATGTCTCCGATGTGTGTGTGTGTGTGCATGGACATTGGAGGTTGGCTGACGGTACAAAGTTACCATCATTGTCGTCCTCTGTCACCGAGG	351
cf6dfbc17c32384b6fe26c088ec59951	d__Bacteria; p__Proteobacteria; c__Gammaproteobacteria; o__Pseudomonadales; f__Moraxellaceae; g__Acinetobacter	6140	GGAATATTGGACAATGGGCGGAAGCCTGATCCAGCCATGCCGCGTGTGTGAAGAAGGCCTTTTGGTTGTAAAGCACTTTAAGCGAGGAGGAGGCTACTTGGATTAATACTCTAGGATAGTGGACGTTACTCGCAGAATAAGCACCGGCTAACTCTGTGCCAGCAGCCGCGGTAATACAGAGGGTGCGAGCGTTAATCGGATTTACTGGGCGTAAAGCGTGCGTAGGCGGCTTTTTAAGTCGGATGTGAAATCCCTGAGCTTAACTTAGGAATTGCATTCAATACTGGGAAGCTAGAGTATGGGAGAGGATGGTAGAATTCCAGGTGTAGCGGTGAAATGCGTAGAGATCTGGAGGAATACCGATGGCGAAGGCAGCCATCTGGCCTAATACTGACGCTG…	427
bbe964a691aabd093506170d51dcc531	d__Bacteria; p__Sumerlaeota; c__Sumerlaeia; o__Sumerlaeales; f__Sumerlaeaceae; g__Sumerlaea	5971	AGAGGCTTCGACAATGCCCGAAAGGGTGATCTAGCGACGCCGCGTGTGGGATGAAGGTTTTCGGATTGTAGACCACTTTTGTTTGGGAAGAAGGCTTGTATCGTGAATATGAGATTGACGGTACCAAACGAATAAGCCCCGGCTAACTCCGTGCCAGCAGCCGCGGTAAGACGGAGGGGGCAAGCGTTGTTCGGAATCATTGGGCGTAAAGGGCTCGTAGTCGGACTGGCAAGTCTGGCGTGAAATCTCCCCGCTCACCGGGGAGGGGTCGCTGGATACTACCAGTCTTGAGTTCGGTAGAGGATTGTGGAATTTCGGGTGTAGCGGTGGAATGCGTAGATATCCGAAAGAACACCGGTGGCGAAGGCGGCAATCTGGGCCTGAACTGACGCTGAGGAG…	422
e551f510df8ed34ff3c5cd98dfd89ca6	d__Bacteria; p__Proteobacteria; c__Gammaproteobacteria; o__Enterobacterales; f__Morganellaceae; g__Proteus	5468	GGAATATTGCACAATGGGCGCAAGCCTGATGCAGCCATGCCGCGTGTATGAAGAAGGCCTTAGGGTTGTAAAGTACTTTCAGCGGGGAGGAAGGTGATAAGGTTAATACCCTTGTCAATTGACGTTACCCGCAGAAGAAGCACCGGCTAACTCCGTGCCAGCAGCCGCGGTAATACGGAGGGTGCAAGCGTTAATCGGAATTACTGGGCGTAAAGCGCACGCAGGCAGTCAATTAAGTCAGATGTGAAAGCCCCGAGCTTAACTTGGGAATTGCATCTGAAACTGGTTGGCTAGAGTCTTGTAGAGGGGGGTAGAATTCCATGTGTAGCGGTGAAATGCGTAGAGATGTGGAGGAATACCGGTGGCGAAGGCGGCCCCCTGGACAAAGACTGACGCTCA…	426
a90562df7c51e2a6cb258a657fafac13	d__Bacteria; p__Proteobacteria; c__Gammaproteobacteria; o__Pseudomonadales; f__Moraxellaceae; g__Acinetobacter	5365	GGAATATTGGACAATGGGCGAAAGCCTGATCCAGCCATGCCGCGTGTGTGAAGAAGGCCTTTTGGTTGTAAAGCACTTTAAGCGAGGAGGAGGCTACTTAGATTAATACTCTAGGATAGTGGACGTTACTCGCAGAATAAGCACCGGCTAACTCTGTGCCAGCAGCCGCGGTAATACAGAGGGTGCGAGCGTTAATCGGATTTACTGGGCGTAAAGCGTGCGTAGGCGGCTTTTTAAGTCGGATGTGAAATCCCTGAGCTTAACTTAGGAATTGCATTCGATACTGGGAAGCTAGAGTATGGGAGAGGATGGTAGAATTCCAGGTGTAGCGGTGAAATGCGTAGAGATCTGGAGGAATACCGATGGCGAAGGCAGCCATCTGGCCTAATACTGACGCTG…	427
7fda2b8853528ca93a614da6eadca0d5	d__Bacteria; p__Firmicutes; c__Bacilli; o__Lactobacillales; f__Streptococcaceae; g__Streptococcus	5232	GGAATCTTCGGCAATGGACGGAAGTCTGACCGAGCAACGCCGCGTGAGTGAAGAAGGTTTTCGGATCGTAAAGCTCTGTTGTAAGAGAAGAACGAGTGTGAGAGTGGAAAGTTCACACTGTGACGGTATCTTACCAGAAAGGGACGGCTAACTACGTGCCAGCAGCCGCGGTAATACGTAGGTCCCGAGCGTTGTCCGGATTTATTGGGCGTAAAGCGAGCGCAGGCGGTTAGATAAGTCTGAAGTTAAAGGCTGTGGCTTAACCATAGTACGCTTTGGAAACTGTTTAACTTGAGTGCAAGAGGGGAGAGTGGAATTCCATGTGTAGCGGTGAAATGCGTAGATATATGGAGGAACACCGGTGGCGAAAGCGGCTCTCTGGCTTGTAACTGACGCTGA…	426
0d1ea569421c7036737f989c4f4cb77f	d__Bacteria; p__Firmicutes; c__Bacilli; o__Lactobacillales; f__Carnobacteriaceae; g__Atopostipes; s__uncultured_bacterium	5114	GGAATCTTCCACAATGGGTGCAAACCTGATGGAGCAATGCCGCGTGAATGAAGAAGGTCTTCGGATCGTAAAGTTCTGTTATTAGAGAAGAACAAGTTGAGGAGTAACTGCCTCAACCTTGACAGTATCTAACCAGAAAGTCACGGCTAACTACGTGCCAGCAGCCGCGGTAATACGTAGGTGACAAGCGTTGTCCGGAATTATTGGGCGTAAAGGGAGCGCAGGCGGTTGGAATAGTCTGATGTGAAAGCCCACGGCTTAACCGTGGAAGGTCATTGGAAACTGTCCAACTTGAATGCAGAAGAGGTAAGTGGAATTCCATGTGTAGCGGTGAAATGCGTAGATATATGGAGGAACACCAGTGGCGAAGGCGACTTACTGGTCTGTGATTGACGCTGA…	426
2b7ad2b334979759df71b0d7683f8320	d__Bacteria; p__Actinobacteriota; c__Actinobacteria; o__Streptosporangiales; f__Nocardiopsaceae; g__Nocardiopsis	4573	GGAATATTGCGCAATGGGCGAAAGCCTGACGCAGCGACGCCGCGTGGGGGATGACGGCCTTCGGGTTGTAAACCTCTTTTACCACTAACGAAGGCTCGGGGTTCTCTCCGGGTTGACGGTAGGTGGGGAATAAGGACCGGCTAACTACGTGCCAGCAGCCGCGGTAATACGTAGGGTCCGAGCGTTGTCCGGAATTATTGGGCGTAAAGAGCTCGTAGGCGGTATGTCGCGTCTGCTGTGAAAGACCGGGGCTTAACTTCGGTTCTGCAGTGGATACGGGCATGCTAGAGGTAGGTAGGGGAGACTGGAATTCCTGGTGTAGCGGTGAAATGCGCAGATATCAGGAGGAACACCGGTGGCGAAGGCGGGTCTCTGGGCCTTACCTGACGCTGAGGAGCG…	420
a6bf900d288acb8ebe0f3c70ba43d227	d__Bacteria; p__Firmicutes; c__Bacilli; o__Staphylococcales; f__Staphylococcaceae; g__Staphylococcus	4518	GGAATCTTCCGCAATGGGCGAAAGCCTGACGGAGCAACGCCGCGTGAGTGATGAAGGTCTTCGGATCGTAAAACTCTGTTATCAGGGAAGAACAAATGTGTAAGTAACTGTGCACATCTTGACGGTACCTGATCAGAAAGCCACGGCTAACTACGTGCCAGCAGCCGCGGTAATACGTAGGTGGCAAGCGTTATCCGGAATTATTGGGCATAAAGCGCGCGTAGGCGGTTTTTTAAGTCTGATGTGAAAGCCCACGGCTCAACCGTGGAGGGTCATTGGAAACTGGAAAACTTGAGTGCAGAAGAGGAAAGTGGAATTCCATGTGTAGCGGTGAAATGCGCAGAGATATGGAGGAACACCAGTGGCGAAGGCGACTTTCTGGTCTGTAACTGACGCTGA…	426
cb4b524eb17507d81639a4446cbed528	d__Bacteria; p__Firmicutes; c__Bacilli; o__Bacillales; f__Bacillaceae; g__Pseudogracilibacillus	4426	GGAATCTTCCGCAATGGACGAAAGTCTGACGGAGCGACGCCGCGTGAGTGATGAAGGTCTTCGGATCGTAAAACTCTGTTGTTAGGGAAGAACAAGTATCGACCGAATAAGTCGGTACCTTGACGGTACCTAACCAGAAAGCCCCGGCTAACTACGTGCCAGCAGCCGCGGTAATACGTAGGGGGCAAGCGTTGTCCGGAATTATTGGGCGTAAAGGGCGCGCAGGCGGTCTTCTAAGTCTGATGTGAAATCTCGTAGCTTAACTACGAGCGGTCATTGGAAACTGGGAGACTTGAGGACAGAAGAGGAGAGTGGAATTCCACGTGTAGCGGTGAAATGCGTAGAGATGTGGAGGAACACCAGTGGCGAAGGCGACTCTCTGGTCTGTAACTGACGCTG…	427
940d1068f00d1841625212f0d3b42ea4	d__Bacteria; p__Firmicutes; c__Clostridia; o__Eubacteriales; f__Eubacteriaceae; g__uncultured; s__uncultured_bacterium	4333	GGAATATTGCGCAATGGAGGCAACTCTGACGCAGCAATGCCGCGTGAGTGAAGACGGGATTCGTTCTGTAAAGCTCTGTTACCGGGGAAGAGGAAGACGGTACCCGGTGAGCAAGCCCCAGCCAACTACGTGCCAGCAGCTGCGGTAATACGTAGGGGGCGAGCGTTATCCGGAATTATTGGGCGTAAAGGGCACGCAGGCGGTTATTTAGGCGCGTCATGAAAGCCGGGGGCTTAACCCCCGGAGGCTGACGCGAACCGGATAACTGGAGTGCTGGCGAGGCAGGCAGAATTCCTGGTGTAGCGGTGAAATGCGCAGAGATCAGGAGGAATACCGGTGGCGAAGGCGGCCTGCCAGCCAGAGACTGACGCTGAGGTGCGAAAGCGTGGGGAGCAAACA…	401
ff47bda50ff284debf147366f7ca130e	Unassigned	4298	GCTTATTACTATCGAATGTGTGCGAATGTGCGTCATTTCCTTTTCTGCCACGCAGCCAGGGAAAACAGGGAAAACAGCGAAAATCGATTTAATTCACTAATTCCCATTGTCGATGATCCGTGTAGTTTGGCTGATGGAAGTTTCTAATCAGCCGGTTTTATCGACGCACTTTGCCAGTGATACAAGAAATGTTAATATGATTGATTTTTATTTTGTTTATTGGGTGACTGTGAATCGATTTCTTTATGTCATAATAAGGATAAAATCTTTAGTCTTCTCTAGAATTGATTTCACCCGCAGCTTCACAGTCAGTTCTGCGTGGG	323
ea8d66cfedda3e3d2b98e77418f02289	d__Bacteria; p__Firmicutes; c__Bacilli; o__Staphylococcales; f__Staphylococcaceae; g__Staphylococcus	4268	GGAATCTTCCGCAATGGGCGAAAGCCTGACGGAGCAACGCCGCGTGAGTGATGAAGGTCTTCGGATCGTAAAACTCTGTTATTAGGGAAGAACAAATGTGTAAGTAACTATGCACGTCTTGACGGTACCTAATCAGAAAGCCACGGCTAACTACGTGCCAGCAGCCGCGGTAATACGTAGGTGGCAAGCGTTATCCGGAATTATTGGGCGTAAAGCGCGCGTAGGCGGTTTTTTAAGTCTGATGTGAAAGCCCACGGCTCAACCGTGGAGGGTCATTGGAAACTGGAAAACTTGAGTGCAGAAGAGGAAAGTGGAATTCCATGTGTAGCGGTGAAATGCGCAGAGATATGGAGGAACACCAGTGGCGAAGGCGACTTTCTGGTCTGTAACTGACGCTGA…	426
0845bf18365a5ac02989ff36652f7fca	d__Bacteria; p__Proteobacteria; c__Gammaproteobacteria; o__Pseudomonadales; f__Pseudomonadaceae; g__Pseudomonas	4125	GGAATATTGGACAATGGGCGAAAGCCTGATCCAGCCATGCCGCGTGTGTGAAGAAGGTCTTCGGATTGTAAAGCACTTTAAGTTGGGAGGAAGGGCAGTTACCTAATACGTAATTGTTTTGACGTTACCGACAGAATAAGCACCGGCTAACTCTGTGCCAGCAGCCGCGGTAATACAGAGGGTGCAAGCGTTAATCGGAATTACTGGGCGTAAAGCGCGCGTAGGTGGTTTGTTAAGTTGGATGTGAAATCCCCGGGCTCAACCTGGGAACTGCATTCAAAACTGACTGACTAGAGTATGGTAGAGGGTGGTGGAATTTCCTGTGTAGCGGTGAAATGCGTAGATATAGGAAGGAACACCAGTGGCGAAGGCGACCACCTGGACTAATACTGACACTGA…	426
0669a584ae034687b2bf3eba64652739	d__Bacteria; p__Firmicutes; c__Bacilli; o__Staphylococcales; f__Staphylococcaceae; g__Staphylococcus	4021	GGAATCTTCCGCAATGGGCGAAAGCCTGACGGAGCAACGCCGCGTGAGTGATGAAGGTCTTCGGATCGTAAAACTCTGTTATTAGGGAAGAACAAACGTGTAAGTAACTGTGCACGTCTTGACGGTACCTAATCAGAAAGCCACGGCTAACTACGTGCCAGCAGCCGCGGTAATACGTAGGTGGCAAGCGTTATCCGGAATTATTGGGCGTAAAGCGCGCGTAGGCGGTTTTTTAAGTCTGATGTGAAAGCCCACGGCTCAACCGTGGAGGGTCATTGGAAACTGGAAAACTTGAGTGCAGAAGAGGAAAGTGGAATTCCATGTGTAGCGGTGAAATGCGCAGAGATATGGAGGAACACCAGTGGCGAAGGCGACTTTCTGGTCTGTAACTGACGCTGA…	426
5774cb71b86220e7e98014955c101ae2	Unassigned	3716	TTAACCTTTAGCAATAAACGAAAGTTTAACTAAGCTATACTAACCCCAGGGTTGGTCAATTTCGTGCCAGCCACCGCGGTCACACGATTAACCCAAGTCAATAGAAGCCGGCGTAAAGAGTGTTTTAGATCACCCCCTCCCCAATAAAGCTAAAACTCACCTGAGTTGTAAAAAACTCCAGTTGACACAAAATAGACTACGAAAGTGGCTTTAACATATCTGAACACACAATAGCTAAGACCCAAACTGGGATTAGAAAC	260
a02fc8d841c19b7bba9b597da71cd88b	d__Bacteria; p__Firmicutes; c__Thermoanaerobacteria; o__Thermoanaerobacterales; f__Thermoanaerobacteraceae; g__Thermoanaerobacter	3585	GGAATCTTGCGCAATGGGCGAAAGCCTGACGCAGCGACGCCGCGTGAGCGAAGAAGGCCTTCGGGTCGTAAAGCTCGATAGTGTGGGAAGAATAGATGACGGTACCACACGAAAGCCCCGGCTAACTACGTGCCAGCAGCCGCGGTAAGACGTAGGGGGCGAGCGTTGTCCGGAATTACTGGGCGTAAAGGGCGCGTAGGCGGCCACTTAAGTCAGGTGTAAAAAACCCGGGCTTAACCCGGGGGATGCACATGAAACTGGGTGGCTAGAGGGCAGGAGAGGGGAGTGGAATTCCCGGTGTAGCGGTGAAATGCGTAGATATCGGGAGGAATACCAGTGGCGAAGGCGACTCTCTGGACTGACCCTGACGCTGAGGCGCGAAAGCGTGGGGAGCAAACA…	401
c2798f0055b2756631d7511dc4bac4f9	d__Bacteria; p__Actinobacteriota; c__Actinobacteria; o__Corynebacteriales; f__Corynebacteriaceae; g__Corynebacterium	3211	GGAATATTGCACAATGGGCGGAAGCCTGATGCAGCGACGCCGCGTGGGGGATGACGGCCTTCGGGTTGTAAACTCCTTTCGACAGGGACGAAGCTTTTTGTGACGGTACCTGTATAAGAAGCACCGGCTAACTACGTGCCAGCAGCCGCGGTAATACGTAGGGTGCGAGCGTTGTCCGGAATTACTGGGCGTAAAGAGCTCGTAGGTGGTTTGTCGCGTCGTCTGTGAAATTCCGGGGCTTAACTCCGGGCGTGCAGGCGATACGGGCATAACTTGAGTGCTGTAGGGGAGACTGGAATTCCTGGTGTAGCGGTGAAATGCGCAGATATCAGGAGGAACACCGATGGCGAAGGCAGGTCTCTGGGCAGTAACTGACGCTGAGGAGCGAAAGCATGGGTA…	408
fab22fcae9cb462a5fbc3f7c6173e24c	d__Bacteria; p__Firmicutes; c__Bacilli; o__Staphylococcales; f__Staphylococcaceae; g__Staphylococcus	3142	GGAATCTTCCGCAATGGGCGAAAGCCTGACGGAGCAACGCCGCGTGAGTGAAGAAGGTCTTCGGATCGTAAAACTCTGTTATTAGGGAAGAACAAATGTGTAAGTAACTATGCACGTCTTGACGGTACCTAATCAGAAAGCCACGGCTAACTACGTGCCAGCAGCCGCGGTAATACGTAGGTGGCAAGCGTTATCCGGAATTATTGGGCGTAAAGCGCGCGTAGGCGGTTTTTTAAGTCTGATGTGAAAGCCCACGGCTCAACCGTGGAGGGTCATTGGAAACTGGAAAACTTGAGTGCAGAAGAGGAAAGTGGAATTCCATGTGTAGCGGTGAAATGCGCAGAGATATGGAGGAACACCAGTGGCGAAGGCGACTTTCTGGTCTGTAACTGACGCTGA…	426
c9016228392e81fd8946fca78d3a6ef6	d__Bacteria; p__Sumerlaeota; c__Sumerlaeia; o__Sumerlaeales; f__Sumerlaeaceae; g__Sumerlaea	3010	AGAGGCTTCGACAATGCCCGAAAGGGTGATCGAGCGACGCCGCGTGTGGGATGAAGGTTTTCGGATTGTAAACCACTTTTGTTTGGGAAGAAGGCTTGTATCGTGAATATGAGATTGACGGTACCAAACGAATAAGCCCCGGCTAACTCCGTGCCAGCAGCCGCGGTAAGACGGAGGGGGCAAGCGTTGTTCGGAATCATTGGGCGTAAAGGGCTCGTAGGCGGACTGGCAAGTCTGGCGTGAAATCTCCCCGCTCACCGGGGAGGGGTCGCTGGATACTACCAGTCTTGAGTTCGGTAGAGGATTGTGGAATTTCGGGTGTAGCGGTGGAATGCGTAGATATCCGAAAGAACACCGGTGGCGAAGGCGGCAATCTGGGCCTGAACTGACGCTGAGGAG…	422
462b9d4a69a4f813cde47b70e28d8703	d__Bacteria; p__Actinobacteriota; c__Actinobacteria; o__Corynebacteriales; f__Corynebacteriaceae; g__Corynebacterium	2963	GGAATATTGCACAATGGGCGCAAGCCTGATGCAGCGACGCCGCGTGGGGGATGACGGCCTTCGGGTTGTAAACTCCTTTCGCTAGGGACGAAGCTTTTTGTGACGGTACCTAGATAAGAAGCACCGGCTAACTACGTGCCAGCAGCCGCGGTAATACGTAGGGTGCGAGCGTTGTCCGGAATTACTGGGCGTAAAGGGCTCGTAGGTGGTTTGTCGCGTCGTCTGTGAAATTCCGGGGCTTAACTCCGGGCGTGCAGGCGATACGGGCATAACTTGAGTACTGTAGGGGTAACTGGAATTCCTGGTGTAGCGGTGAAATGCGCAGATATCAGGAGGAACACCGATGGCGAAGGCAGGTTACTGGGCAGTTACTGACGCTGAGGAGCGAAAGCATGGGTA…	408
c8886d1c75e34dd07741342db98cbca0	Unassigned	2933	GCTTATTACTATCGAATGTGTGCGAATGTGCGTCATTTCCTTTTCTGCCACGCAGCCAGGGAAAACAGGGAAAACAGCGAAAATCGATTTAATTCACTAATTCCCGTTGTCGATGATCCGTGTAGTTTGGCTGATGGAAGTTTCTAATCAGCCGGTTTTATCGACGCACTTTGCCAGTGATACAAGAAATGTTAATATGATAGGTTTTTTTGTTTATTGGGTGACTGTGAATCGATTTCTTTATGTCATAATAAGGATAAAATATTTAGTCTGCTCGTGAATGGATTTCACCCGCAGCTTCATAGTCAGTTCTGCGTGCTGGGAGGCGGGAGTTCTGGATGGG	343
a90602adb5960993c7947950b39eda12	d__Bacteria; p__Proteobacteria; c__Alphaproteobacteria; o__Rickettsiales; f__Mitochondria; g__Mitochondria	2919	CGGTAATACAGAAAATACAAGCGTTATTCACTTTATTTGGCGTACAGCGTTTTAAGGTTTTATATTAATTTTATTTTAAAATATTTAATTTAAATTTGAATAAAAAATAAATAATAATATAATAAGAGTATTATAAAAGTATTAAGAATTTTTTGAGAAGTAGTGAAATGCAATGATACAAAAAAGAATACCAAAGGCGAAGGCATAATACTATATAATAACTGACACTTATAAACGAAAGCTAAGGTAGCAAATAGGAT	260
0249590d8b41bdfd495d42206ca4f886	d__Bacteria; p__Proteobacteria; c__Alphaproteobacteria; o__Rhodobacterales; f__Rhodobacteraceae; g__Paracoccus	2832	GGAATCTTAGACAATGGGGGCAACCCTGATCTAGCCATGCCGCGTGAGTGATGAAGGCCTTAGGGTTGTAAAGCTCTTTCAGCTGGGAAGATAATGACGGTACCAGCAGAAGAAGCCCCGGCTAACTCCGTGCCAGCAGCCGCGGTAATACGGAGGGGGCTAGCGTTGTTCGGAATTACTGGGCGTAAAGCGCACGTAGGCGGACCGGAAAGTTGGGGGTGAAATCCCGGGGCTCAACCTCGGAACTGCCTTCAAAACTATCGGTCTGGAGTTCGAGAGAGGTGAGTGGAATTCCGAGTGTAGAGGTGAAATTCGTAGATATTCGGAGGAACACCAGTGGCGAAGGCGGCTCACTGGCTCGATACTGACGCTGAGGTGCGAAAGCGTGGGGAGCAAACA…	401
ecb7fe183ceced88b4331ef7782012d9	Unassigned	2637	GCTTATTACTATCGAATGTGTGCGAATGTGCGTCATTTCCTTTTCTGCCACGCAGCCAGGGAAAACAGGGAAAACAGCGAAAATCGATTTAATTCACTAATTCCCGTTGTCGATGATCCGTGTAGTTTGGCTGATGGAAGTTTCTAATCAGCCGGTTTTATCGACGCACTTTGCCAGTGATGCAAGAAATGTTAATATGATAGGTTTTTTTGTTTATTGGGTGACTGTGAATCGATTTCTTTATGTCATAATAAGGATAAAATATTTAGTCTTCTCTTGAATTGATTTCACCCGCAGCTTCATAGTCAGTTCTGCGTGCTGGGAGGCGGGAGTTCTGGATGGG	343
ec2a56b0792bb99b5e011a760692fa2b	d__Bacteria; p__Proteobacteria; c__Gammaproteobacteria; o__Enterobacterales; f__Yersiniaceae; g__Serratia	2611	GGAATATTGCACAATGGGCGCAAGCCTGATGCAGCCATGCCGCGTGTGTGAAGAAGGCCTTCGGGTTGTAAAGCACTTTCAGCGAGGAGGAAGGGTTCAGTGTTAATAGCACTGTTCATTGACGTTACTCGCAGAAGAAGCACCGGCTAACTCCGTGCCAGCAGCCGCGGTAATACGGAGGGTGCAAGCGTTAATCGGAATTACTGGGCGTAAAGCGCACGCAGGCGGTTTGTTAAGTCAGATGTGAAATCCCCGCGCTTAACGTGGGAACTGCATTTGAAACTGGCAAGCTAGAGTCTTGTAGAGGGGGGTAGAATTCCAGGTGTAGCGGTGAAATGCGTAGAGATCTGGAGGAATACCGGTGGCGAAGGCGGCCCCCTGGACAAAGACTGACGCTCA…	426
1ad5d75d8ba64a60ef777b02d9e6b304	d__Bacteria; p__Proteobacteria; c__Alphaproteobacteria; o__Rhizobiales; f__Rhizobiaceae; g__Phyllobacterium	2598	GGAATATTGGACAATGGGCGCAAGCCTGATCCAGCCATGCCGCGTGAGTGATGAAGGCCCTAGGGTTGTAAAGCTCTTTCACCGGTGAAGATAATGACGGTAACCGGAGAAGAAGCCCCGGCTAACTTCGTGCCAGCAGCCGCGGTAATACGAAGGGGGCTAGCGTTGTTCGGATTTACTGGGCGTAAAGCGCACGTAGGCGGACTATTAAGTCAGGGGTGAAATCCCGGGGCTCAACCCCGGAACTGCCTTTGATACTGGTAGTCTTGAGTTCGAGAGAGGTGAGTGGAATTCCGAGTGTAGAGGTGAAATTCGTAGATATTCGGAGGAACACCAGTGGCGAAGGCGGCTCACTGGCTCGATACTGACGATGAGGTGCGAAAGCGTGGGGAGCAAACA…	401
e91f6cb47c55470738473905ea0847ea	d__Bacteria; p__Firmicutes; c__Thermincolia; o__Carboxydocellales; f__Carboxydocellaceae; g__Carboxydocella	2468	GGAATCTTCCGCAATGGGCGAAAGCCTGACGGAGCAACGCCGCGTGGGTGAAGAAGGCCTTCGGGTCGTAAAGCCCTGTCTTCAGGGACGAAGTCTCACCTGTGAAGAATGGGTGAAGGTGACGGTACCTGAGGAGGAAGCCCCGGCTAACTACGTGCCAGCAGCCGCGGTAAAACGTAGGGGGCGAGCGTTATCCGGAATTACTGGGCGTAAAGCGCGTGTAGGCGGGCTGTTAAGTCGGTTGTGAAAATCCGGGGCTCAACTCCGGACATGCAGCCGATACTGACAGTCTTGAGGGCAGGAGAGGGAAGCGGAATTCCCGGTGTAGCGGTGAAATGCGTAGATATCGGGAGGAACACCAGTGGCGAAGGCGGCTTTCTGGACTGTACCTGACGCTGA…	426
03924e43e6f737caaa7f570b46333726	d__Bacteria; p__Firmicutes; c__Bacilli; o__Staphylococcales; f__Staphylococcaceae; g__Staphylococcus	2364	GGAATCTTCCGCAATGGGCGAAAGCCTGACGGAGCAACGCCGCGTGAGTGATGAAGGTCTTCGGATCGTAAAACTCTGTTATCAGGGAAGAACAAATGTGTAAGTAACTGTGCACATCTTGACGGTACCTGATCAGAAAGCCACGGCTAACTACGTGCCAGCAGCCGCGGTAATACGCAGGTGGCAAGCGTTATCCGGAATTATTGGGCATAAAGCGCGCGTAGGCGGTTTTTTAAGTCTGATGTGAAAGCCCACGGCTCAACCGTGGAGGGTCATTGGAAACTGGAAAACTTGAGTGCAGAAGAGGAAAGTGGAATTCCATGTGTAGCGGTGAAATGCGCAGAGATATGGAGGAACACCAGTGGCGAAGGCGACTTTCTGGTCTGTAACTGACGCTGA…	426
852b63dde5e7941bdbda61dfea26740a	d__Bacteria; p__Proteobacteria; c__Alphaproteobacteria; o__Rickettsiales; f__Mitochondria; g__Mitochondria	2321	TAATACAGAAAATACAAGCGTTATTCACTTTATTTGGCGTAAAGCGTTTTAAGGTTTTATATTAATTTTATTTTAAAATATTTAATTTAAATTTGAATAAAAAATAAATAATAATATAATAAGAGTATTATAAAAGTATTAAGAATTTTTTGAGAAGTAGTGAAATGCAATGATACAAAAAAGAATACCAAAGGCGAAGGCATAATACTATATAATAACTGACACTTATAAACGAAAGCTAAGGTAGCAAATAGGATTAG	260
a67bb2db084562e593d7f1dc8b191e69	d__Bacteria; p__Proteobacteria; c__Gammaproteobacteria; o__Pseudomonadales; f__Moraxellaceae; g__Perlucidibaca; s__uncultured_bacterium	2310	GGAATATTGGACAATGGGCGAAAGCCTGATCCAGCCATGCCGCGTGTGTGAAGAAGGCCTTCGGGTTGTAAAGCACTTTAAGTGGGGAGGAATGGCTCTTGGTTAATAACCTTGAGCAGTGACGTTACCCACAGAATAAGCACCGGCTAACTCTGTGCCAGCAGCCGCGGTAATACAGAGGGTGCAAGCGTTAATCGGAATTACTGGGCGTAAAGCGCGCGTAGGCGGTTGTATAAGTTGGAGGTGAAATCCCCGGGCTCAACCTGGGAATTGCCTTCAAAACTGTACGGCTAGAGTGTGGGAGAGGAAGGTAGAATTCCAGGTGTAGCGGTGAAATGCGTAGATATCTGGAGGAATACCGATGGCGAAGGCAGCCTTCTGGCCTAACACTGACGCTGA…	426
88842f90c7f55a281d3e499d64d7f2ec	d__Bacteria; p__Proteobacteria; c__Gammaproteobacteria; o__Xanthomonadales; f__Xanthomonadaceae; g__uncultured; s__Luteimonas_sp.	2307	GGAATATTGGACAATGGGCGAAAGCCTGATCCAGCCATGCCGCGTGGGTGAAGAAGGCCTTCGGGTTGTAAAGCCCTTTTGTTGGGAAAGAAATCTTTCCGGTTAATACCCGGAGAGGATGACGGTACCCAAAGAATAAGCACCGGCTAACTTCGTGCCAGCAGCCGCGGTAATACGAAGGGTGCAAGCGTTACTCGGAATTACTGGGCGTAAAGGGTGCGTAGGTGGTTCGTTAAGTCTGATGTGAAAGCCCTGGGCTCAACCTGGGAATTGCATTGGATACTGGCGGGCTGGAGTGCGGTAGAGGGTAGTGGAATTCCCGGTGTAGCAGTGAAATGCGTAGATATCGGGAGGAACATCCGTGGCGAAGGCGACTACCTGGACCAGCACTGACACTGA…	426
99364c75cdf0ed483bc28f61fd23e82f	d__Bacteria; p__Proteobacteria; c__Gammaproteobacteria; o__Burkholderiales; f__Burkholderiaceae; g__Cupriavidus	2252	GGAATTTTGGACAATGGGGGCAACCCTGATCCAGCAATGCCGCGTGTGTGAAGAAGGCCTTCGGGTTGTAAAGCACTTTTGTCCGGAAAGAAATCGCGCTGGTTAATACCTGGCGTGGATGACGGTACCGGAAGAATAAGCACCGGCTAACTACGTGCCAGCAGCCGCGGTAATACGTAGGGTGCGAGCGTTAATCGGAATTACTGGGCGTAAAGCGTGCGCAGGCGGTTTTGTAAGACAGGCGTAAAATCCCCGGGCTTAACCTGGGAATTGCGCTTGTGACTGCAAGGCTAGAGTGCGTCAGAGGGGGGTAGAATTCCACGTGTAGCAGTGAAATGCGTAGAGATGTAGAGGAATACCGATGGCGAAGGCAGCCCCCTGGGACGTGACTGACGCTCA…	426
0d57fab18fa22a011d01f27eec09fbd9	d__Bacteria; p__Firmicutes; c__Clostridia; o__Peptococcales; f__Peptococcaceae; g__uncultured; s__uncultured_bacterium	2232	GGAATCTTCCGCAATGGGCGAAAGCCTGACGGAGCAACGCCGCGTGAGTGAAGAAGGCCTTCGGGTTGTAAAGCTCTGTCTTGGGGGACGAAGGAGATGACGGTACCCCAGGAGGAAGCCCCGGCTAACTACGTGCCAGCAGCCGCGGTAATACGTAGGGGGCGAGCGTTGTCCGGAATTACTGGGCGTAAAGGGCGCGTAGGCGGGTCATTAAGTCAGGTGTGAAAACCGCGGGCTCAACCTGGGGAGTGCACCTGAAACTGATGATCTTGAGTGCAGGAGAGGAAAGTGGAATTCCTAGTGTAGCGGTGAAATGCGTAGATATTAGGAGGAACACCAGTGGCGAAGGCGGCTTTCTGGCCTGCAACTGACGCTGAGGCGCAAAAGCGTGGGGAGCAA…	404
950d32c3eeff06cada04f7d22bfebdf4	d__Bacteria; p__Firmicutes; c__Bacilli; o__Bacillales; f__Planococcaceae; g__Kurthia	2104	GGAATCTTCCACAATGGACGAAAGTCTGATGGAGCAACGCCGCGTGAGTGATGAAGGTTTTCGGATCGTAAAACTCTGTTGTAAGGGAAGAACAAGTACGTTAGGAAATGGACGTACCTTGACGGTACCTTATTAGAAAGCCACGGCTAACTACGTGCCAGCAGCCGCGGTAATACGTAGGTGGCAAGCGTTGTCCGGATTTATTGGGCGTAAAGCGCGCGCAGGTGGTTTCTTAAGTCTGATGTGAAAGCCCACGGCTCAACCGTGGAGGGTCATTGGAAACTGGGGAACTTGAGTGCAGAAGAGGATAGTGGAATTCCAAGTGTAGCGGTGAAATGCGTAGAGATTTGGAGGAACACCAGTGGCGAAGGCGACTGTCTGGTCTGTAACTGACACTGA…	426
3a91eb9677859771354a587ad76706b3	d__Bacteria; p__Proteobacteria; c__Gammaproteobacteria; o__Burkholderiales; f__Comamonadaceae; g__Delftia	2080	GGAATTTTGGACAATGGGCGAAAGCCTGATCCAGCAATGCCGCGTGCAGGATGAAGGCCTTCGGGTTGTAAACTGCTTTTGTACGGAACGAAAAAGCTCCTTCTAATACAGGGGGCCCATGACGGTACCGTAAGAATAAGCACCGGCTAACTACGTGCCAGCAGCCGCGGTAATACGTAGGGTGCGAGCGTTAATCGGAATTACTGGGCGTAAAGCGTGCGCAGGCGGTTATGTAAGACAGATGTGAAATCCCCGGGCTCAACCTGGGAACTGCATTTGTGACTGCATGGCTAGAGTACGGTAGAGGGGGATGGAATTCCGCGTGTAGCAGTGAAATGCGTAGATATGCGGAGGAACACCGATGGCGAAGGCAATCCCCTGGACCTGTACTGACGCTCA…	426
3167e102dbb585dbb9cb8f88f90fe7cc	d__Bacteria; p__Cyanobacteria; c__Cyanobacteriia; o__Chloroplast; f__Chloroplast; g__Chloroplast; s__Poterioochromonas_sp.	2061	GGAATTTTCTGCAATGGGCGAAAGCCTGACAGAGCAATACCGCGTGAGGGAATAAGAAGGCCTATGGGTTGTAAACCTCTTTTCTCAAAGAAGAAGATCTGACGTTATTTGAGGAATAAGCATCGGCTAACCCTGTGCCAGCAGCCGCGGTAAGACAGGGGATGCGAGTGTTATCCGGAATTATTGGGCGTAAAGCGTCTGTAGGTTGAATTCAAAGTCTTTTGTAAAATCTTTAAGCTCAACTTAAAAACCGCAAAAGATACTAGTTTTCTTGAGTATGGTAGAGGTAAAGGGAATTTCCAGTGGAGCGGTGAAATGCGTAGAGATTGGAAGGAACACCAAAAGCGAAGGCACTTTACTGGGCCATTACTGACACTGAGGGACGAAAGCTAAGGGAGC…	406
64a2c2fedb5d11b04fbad1d5411fbbf0	d__Bacteria; p__Firmicutes; c__Thermoanaerobacteria; o__Thermoanaerobacterales; f__Thermoanaerobacteraceae; g__Caldanaerobacter	2026	GGAATCTTCCGCAATGGGCGAAAGCCTGACGGAGCGACGCCGCGTGAGCGAAGAAGGCCTTCGGGTCGTAAAGCTCGATAGTGTGGGAAGAAGGAATGACGGTACCACACGAAAGCCCCGGCTAACTACGTGCCAGCAGCCGCGGTAAGACGTAGGGGGCGAGCGTTGTCCGGAGTTACTGGGCGTAAAGGGCGCGTAGGCGGTCTAGCAAGTCAGGTGTAAAAGGCCACGGCTCAACCGTGGATATGCATCTGAAACTGCTAGGCTAGAGGGCAGGAGAGGGGAGTGGAATTCCCGGTGTAGCGGTGAAATGCGTAGATATCGGGAGGAATACCAGTGGCGAAAGCGACTCCCTGGACTGACCCTGACGCTGAGGCGCGAAAGCGTGGGGAGCAAACA…	401
31371eda58059b58c9d9c69e2f69652a	d__Bacteria; p__Actinobacteriota; c__Actinobacteria; o__Corynebacteriales; f__Corynebacteriaceae; g__Corynebacterium; s__Corynebacterium_durum	1994	GGAATATTGCACAATGGGCGCAAGCCTGATGCAGCGACGCCGCGTGGGGGATGACGGCCTTCGGGTTGTAAACTCCTTTCGCCCGGGACGAAGCCCACCTGGTGGGTGACGGTACCGTGGAGAAGAAGCACCGGCTAACTACGTGCCAGCAGCCGCGGTAATACGTAGGGTGCAAGCGTTGTCCGGATTTACTGGGCGTAAAGAGCTCGTAGGTGGTGTGTCGCGTCGTCTGTGAAATTCCGGGGCTTAACTCCGGGCGTGCAGGCGATACGGGCACGACTAGAGTGCTGTAGGGGTAACTGGAATTCCTGGTGTAGCGGTGAAATGCGCAGATATCAGGAGGAACACCGATGGCGAAGGCAGGTTACTGGGCAGTTACTGACGCTGAGGAGCGAAAGC…	415
9644aab9f323ac776685233ce6292d5a	d__Bacteria; p__Bacteroidota; c__Bacteroidia; o__Bacteroidales; f__Porphyromonadaceae; g__Porphyromonas; s__Porphyromonas_gingivalis	1989	GGAATATTGGTCAATGGGCGAGAGCCTGAACCAGCCAAGTCGCGTGAAGGAAGACAGTCCTAAGGATTGTAAACTTCTTTTATACGGGAATAACGGGCGATACGAGTATTGCATTGAATGTACCGTAAGAATAAGCATCGGCTAACTCCGTGCCAGCAGCCGCGGTAATACGGAGGATGCGAGCGTTATCCGGATTTATTGGGTTTAAAGGGTGCGTAGGTTGTTCGGTAAGTCAGCGGTGAAACCTGAGCGCTCAACGTTCAGCCTGCCGTTGAAACTGCCGGGCTTGAGTTCAGTGGCGGCAGGCGGAATTCGTGGTGTAGCGGTGAAATGCATAGATATCACGAGGAACTCCGATTGCGAAGGCAGCTTGCCATACTGCGACTGACACTGAAGCAC…	421
5aacbb46685db075278688b6d4e4547d	d__Bacteria; p__Bacteroidota; c__Bacteroidia; o__Flavobacteriales; f__Flavobacteriaceae; g__Myroides; s__Myroides_indicus	1988	GGAATATTGGTCAATGGAGGCAACTCTGAACCAGCCATGCCGCGTGCAGGATGACTGCCCTATGGGTTGTAAACTGCTTTTATACAGGAAGAAATGTATCTACGTGTAGATATTTGACGGTACTGTAGGAATAAGGATCGGCTAACTCCGTGCCAGCAGCCGCGGTAATACGGAGGATCCGAGCGTTATCCGGAATTATTGGGTTTAAAGGGTTCGTAGGCGGCCTTATAAGTCAGGGGTGAAATCTCTCAGCTCAACTGAGAACTTGCCTTTGATACTGTATGGCTTGAATAGTAGTGAAGTAACTAGAATATGTAGTGTAGCGGTGAAATGCATAGATATTACATGGAATACCAATTGCGAAGGCAGGTTACTAATTATTTATTGACGCTGATGAAC…	421
22bb2585b791316b8f433af2fe7de4d0	d__Bacteria; p__Proteobacteria; c__Alphaproteobacteria; o__Sphingomonadales; f__Sphingomonadaceae; g__Sphingomonas	1974	GGAATATTGGACAATGGGCGAAAGCCTGATCCAGCAATGCCGCGTGAGTGATGAAGGCCTTAGGGTTGTAAAGCTCTTTTACCCGGGATGATAATGACCGTACCGGGAGAATAAGCTCCGGCTAACTCCGTGCCAGCAGCCGCGGTAATACGGAGGGAGCTAGCGTTGTTCGGAATTACTGGGCGTAAAGCGCACGTAGGCGGCTTTGTAAGTCAGAGGTGAAAGCCTGGAGCTCAACTCCAGAACTGCCTTTGAGACTGCATCGCTTGAATCCGGGAGAGGTGAGTGGAATTCCGAGTGTAGAGGTGAAATTCGTAGATATTCGGAAGAACACCAGTGGCGAAGGCGGCTCACTGGACCGGTATTGACGCTGAGGTGCGAAAGCGTGGGGAGCAAACA…	401
b849622cd2100618b7121fdaa6936478	d__Bacteria; p__Proteobacteria; c__Alphaproteobacteria; o__Rhizobiales; f__Beijerinckiaceae; g__Methylobacterium-Methylorubrum	1926	GGAATATTGGACAATGGGCGCAAGCCTGATCCAGCCATGCCGCGTGAGTGATGAAGGCCTTAGGGTTGTAAAGCTCTTTTGTCCGGGACGATAATGACGGTACCGGAAGAATAAGCCCCGGCTAACTTCGTGCCAGCAGCCGCGGTAATACGAAGGGGGCTAGCGTTGCTCGGAATCACTGGGCGTAAAGGGCGCGTAGGCGGCCGATTAAGTCGGGGGTGAAAGCCTGTGGCTCAACCACAGAATTGCCTTCGATACTGGTTGGCTTGAGACCGGAAGAGGACAGCGGAACTGCGAGTGTAGAGGTGAAATTCGTAGATATTCGCAAGAACACCAGTGGCGAAGGCGGCTGTCTGGTCCGGTTCTGACGCTGAGGCGCGAAAGCGTGGGGAGCAAACA…	401
72efc2d9bc6ab87c3c51eb1ab2b637f0	d__Bacteria; p__Chloroflexi; c__Chloroflexia; o__Kallotenuales; f__AKIW781; g__AKIW781; s__uncultured_bacterium	1871	GGAATCTTCCCCAATGGGCGCAAGCCTGAGGGAGCAACGCCGCGTGGAGGACGACGGCCTTCGGGTTGTAAACTCCTTTTCGGGGGGACGATATGGACGGTACCCCCGGAATCAGCCCCGGCTAACTCTGTGCCAGCAGCCGCGGTAAGACAGAGGGGGCAAGCGTTGTCCGGACTTACTGGGCGTACAGCGCGCGCAGGCGGTTCGGTATGTGCCCGGTGACAGGCGCGTGCTCACCACGCGACGGTCTGGGTACACAGCCGAGCTGGAGGCAGGGAGAGGGATGTGGAATACCCGGTGGAGCGGTGAAATGCGTAGAGATCGGGTGGAACACCAGCGGCGAAGGCGGCATCCTGGCCCTGACCTGACGCTGAGGCGCGATAGCGTGGGGAGCAAACG…	401
69f04dbbca08417545c27daddb88ec0d	d__Bacteria; p__Proteobacteria; c__Gammaproteobacteria; o__Burkholderiales; f__Burkholderiaceae; g__Cupriavidus	1807	GGAATTTTGGACAATGGGGGCAACCCTGATCCAGCAATGCCGCGTGTGTGAAGAAGGCCTTCGGGTTGTAAAGCACTTTTGTCCGGAAAGAAATCGCGCTGGTTAATACCTGGCGTGGATGACGGTACCGGAAAAATAAGCACCGGCTAACTACGTGCCAGCAGCCGCGGTAATACGTAGGGTGCGAGCGTTAATCGGAATTACTGGGCATAAAGCGTGCGCAGGCGGTTTTGTAAGACAGGCGTGAAATCCCCGGGCTTAACCTGGGAATTGCGCTTGTGACTGCAAAGCTAGAGTGCGTCAGAGGGGGGTAGAATTCCACGTGTAGCAGTGAAATGCGTAGAGATGTGGAGGAATACCGATGGCGAAGGCAGCCCCCTGGGACGTGACTGACGCTCA…	426
4dbbea51a592e1fc8addab95738704da	d__Bacteria; p__Firmicutes; c__Bacilli; o__Bacillales; f__Planococcaceae; g__Kurthia	1764	GGAATCTTCCACAATGGACGAAAGTCTGATGGAGCAACGCCGCGTGAGTGATGAAGGTTTTCGGATCGTAAAACTCTGTTGTAAGGGAAGAACAAGTACGTTAGGAAATGAACGTACCTTGACGGTACCTTATTAGAAAGCCACGGCTAACTACGTGCCAGCAGCCGCGGTAATACGTAGGTGGCAAGCGTTGTCCGGATTTATTGGGCGTAAAGCGCGCGCAGGTGGTTTCTTAAGTCTGATGTGAAAGCCCACGGCTCAACCGTGGAGGGTCATTGGAAACTGGGGAACTTGAGTGCAGAAGAGGATAGTGGAATTCCAAGTGTAGCGGTGAAATGCGTAGAGATTTGGAGGAACACCAGTGGCGAAGGCGACTGTCTGGTCTGTAACTGACACTGA…	426
b2b48bfe8725b047d474ae4a4430f368	d__Bacteria; p__Proteobacteria; c__Gammaproteobacteria; o__Xanthomonadales; f__Xanthomonadaceae; g__Luteimonas; s__Luteimonas_lutimaris	1715	GGAATATTGGACAATGGGCGCAAGCCTGATCCAGCCATACCGCGTGGGTGAAGAAGGCCTTCGGGTTGTAAAGCCCTTTTGTTGGGAAAGAAAAGCAATCGGTTAATACCCGGTTGTCCTGACGGTACCCAAAGAATAAGCACCGGCTAACTTCGTGCCAGCAGCCGCGGTAATACGAAGGGTGCAAGCGTTACTCGGAATTACTGGGCGTAAAGCGTGCGTAGGTGGTTCGTTAAGTCTGATGTGAAAGCCCTGGGCTCAACCTGGGAATTGCATTGGATACTGGCGGGCTAGAGTGCGGTAGAGGGTAGTGGAATTCCCGGTGTAGCAGTGAAATGCGTAGATATTAGGAGGAATACCAGTGGCGAAGGCGACTTTCTGGACTTATACTGACGCTGA…	426
de3252cc6a385d213011bd4820a5cebe	Unassigned	1654	AAGATTTTCCAACCGTCGAAAGAGGACAGCGGGCGGTACGTGTGCCGGGCGAAGAACAGCGTCGACAAGACGGACTGTGTGTACTATCTGAACTACAAGAACAGCGACGAGGATGTGCTGAAGGTGTTCGAGGAAGAGTTGCACAAAAAGTCGGAAAAGCCGATCCTCAGCCGGCATCTGCGCCCGAAGGACTGCGACTACAATCCGGAGGACGAGGCGCTGATCAAGTGGTCCGAGTCGCGCAGCCAGCACGAGAAGGACTACGACTACCGGTACAAGCTGCACTTTATCACGCAGCTGCAGGACAAAACCGTGCCGGAGGGTTCGAACCTCAAGTTTACGTGCTACGTCGACGGAAAGTTCCCGCTGTTCATGTGGTACAAGG	385
b795fc6ebfa16e1f2ec91f03bc6cf26b	Unassigned	1621	ATATGCTACTTCACACCTGTCCGCCGAAACGGAACGACGACGAATTTTTAATACGATTTTAACGATCTTTGTAATTTCTAGCCATTCATCGTCCAGTTGACACAAACGTGTCCAAAAATTGATATAAAAAGAAGAAAATGATAATATAACGCCAATCAACCAATGATCATTTGATGGCTTTGAATGAAAACGATCGTTATAAAAGCAACGAGCGATAATTTAAAGTAAAAGCGCAATCGCCGCTGTTATTTGATACTCCATCTTCAAAACTTGGGATCCTTTTTTTTCCTATTCTTCTTCTGTGGCACTACAACCTCGAGAGGTCTTCGGCCTGCCATTTCTGGCTTTCTGTGACTCAATTTTACCCGTAGAAAAGTAGTCAGCCTTTCGTACGGGGGA…	414
0e4a08d1d9ab18b70c34834203125fd3	d__Bacteria; p__Actinobacteriota; c__Actinobacteria; o__Micrococcales; f__Microbacteriaceae; g__Gulosibacter	1608	GGAATATTGCACAATGGGCGCAAGCCTGATGCAGCAACGCCGCGTGAGGGATGACGGCCTTCGGGTTGTAAACCTCTTTTAGTAGGGAAGAAGCCCTTTGGGGTGACGGTACCTGCAGAAAAAGCACCGGCTAACTACGTGCCAGCAGCCGCGGTAATACGTAGGGTGCAAGCGTTGTCCGGAATTATTGGGCGTAAAGAGCTCGTAGGCGGTTTGTCGCGTCTGCTGTGAAAGCCCGGGGCTCAACCCCGGGTCTGCAGTGGGTACGGGCAGACTTGAGTGCGGTAGGGGAGATTGGAATTCCTGGTGTAGCGGTGGAATGCGCAGATATCAGGAGGAACACCGATGGCGAAGGCAGATCTCTGGGCCGTTACTGACGCTGAGGAGCGAAAGCATGGG…	410
7886e256516e7e74df7e4b53470bc84d	d__Bacteria; p__Firmicutes; c__Clostridia; o__Peptococcales; f__Peptococcaceae; g__uncultured; s__uncultured_bacterium	1571	GGAATCTTCCGCAATGGGCGAAAGCCTGACGGAGCAACGCCGCGTGAGTGAAGAAGGCCTTCGGGTTGTAAAGCTCTGTCTTGGGGGACGAAGGAGATGACGGTACCCCAGGAGGAAGCCCCGGCTAACTACGTGCCAGCAGCCGCGGTAATACGTAGGGGGCGAGCGTTGTCCGGAATTACTGGGCGTAAAGGGCGCGTAGGCGGGTCATTAAGTCAGGTGTGAAAACCGCGGGCTCAACCTGGGGAGTGCACCTGAAACTGATGATCTTGAGTGCAGGAGAGGAAAGTGGAATTCCTAGTGTAGCGGTGAAATGCGTAGATATTAGGAGGAACACCAGTGGCGAAGGCGGCTTTCTGGCCTGCAACTGACGCTGAGGCGCGAAAGAGTGGGGAGCAA…	404
3c2a9637a6c60d34f1f44e61fbaa9a64	d__Bacteria; p__Firmicutes; c__Clostridia; o__Peptococcales; f__Peptococcaceae; g__uncultured; s__uncultured_bacterium	1535	GGAATCTTCCGCAATGGGCGAAAGCCTGACGGAGCAACGCCGCATGAGTGAAGAAGGCCTTCGGGTTGTAAAGCTCTGTCTTGGGGGACGAAGGAGATGACGGTACCCCAGGAGGAAGCCCCGGCTAACTACGTGCCAGCAGCCGCGGTAATACGTAGGGGGCGAGCGTTGTCCGGAATTACTGGGCGTAAAGGGCGCGTAGGCGGGTCATTAAGTCAGGTGTGAAAACCGCGGGCTCAACCTGGGGAGTGCACCTGAAACTGATGATCTTGAGTGCAGGAGAGGAAAGTGGAATTCCTAGTGTAGCGGTGAAATGCGTAGATATTAGGAGGAACACCAGTGGCGAAGGCGGCTTTCTGGCCTGCAACTGACGCTGAGGCGCGAAAGCGTGGGGAGCAA…	404
e442c5d42223535ce0fa297b3e5f5e53	Unassigned	1522	GCTTATTACTATCGAATGTGTGCGAATGTGCGTCATTTCCTTTTCTGCCACGCAGCCAGGGAAAACAGGGAAAACAGCGAAAATCGATTTAATTCACTAATTCCCGTTGTCGATGATCCGTGTAGTTTGGCTGATGGAAGTTTCTAATCAGCCGGTTTTATCGACGCACTTTGCCAGTGATACAAGAAATGTTAATATGATAGGTTTTTTTGTTTATTGGGTGACTGTGAATCGATTTCTTTATGTCATAATAAGGATAAAATATTTAGTCTTCTCGTGAATGGATTTCACCCGCAGCTTCATAGTCAGTTCTGCGTGCTGGGAGGCGGGAGTTCTGGATGGG	343
8108dd3d88dc405fffa7545fc329407d	d__Bacteria; p__Proteobacteria; c__Gammaproteobacteria; o__Pseudomonadales; f__Pseudomonadaceae; g__Pseudomonas	1469	GGAATATTGGACAATGGGGGGAACCCTGATCCAGCCATGCCGCGTGTGTGAAGAAGGCCTTCGGGTTGTAAAGCACTTTAATTTGGGAGGAAGGGCTTACGGTTAATAACCGCTAAGTTTTGACGTTACCAAAAGAATAAGCACCGGCTAACTTCGTGCCAGCAGCCGCGGTAATACGAAGGGTGCGAGCGTTAATCGGAATTACTGGGCGTAAAGCGCGCGTAGGTGGTTCATTAAGTTAGGAGTGAAAGCCCCGGGCTCAACCTGGGAATTGCTTCTAAAACTGGTGAGCTAGAGTACGGTAGAGGGTGGTGGAATTTCCTGTGTAGCGGTGAAATGCGTAGATATAGGAAGGAACATCAGTGGCGAAGGCGACCACCTGGACTGATACTGACACTG…	427
3acc83d2eeec4d8e371de2e7b8b5171d	d__Bacteria; p__Firmicutes; c__Thermoanaerobacteria; o__Caldicellulosiruptorales; f__Caldicellulosiraptoraceae; g__Caldicellulosiruptor	1444	GGAATCTTGCGCAATGGGCGAAAGCCTGACGCAGCGACGCCGCGTGAGGGAAGAAGCCCTTCGGGGTGTAAACCTCTTTGGACGGGGAGAAGTGGAAGATAGTACCCGTTTAAAAAGCCACGGCTAACTACGTGCCAGCAGCCGCGGTAATACGTAGGTGGCGAGCGTTGTCCGGAATTACTGGGCGTAAAGGGTGCGTAGGCGGCCTGGTAAGTTGAGCGTGAAATTTTTGGGCTCAACCCAAAAGGAGCGCTCAAGACTGCCGGGCTTGAGTGCGGGAGAGGACGGCGGAATTCCCGGTGTAGCGGTGAAATGCGTAGATATCGGGAGGAACACCAGTGGCGAAGGCGGCCGTCTGGACCGTAACTGACGCTGAGGCACGAAAGCGTGGGGAGCAAA…	403
8f68847a1dc9ee5df958a76dc74b9cd4	d__Bacteria; p__Firmicutes; c__Clostridia; o__Peptococcales; f__Peptococcaceae; g__uncultured; s__uncultured_bacterium	1386	GGAATCTTCCGCAATGGGCGAAAGCCTGACGGAGCAACGCCGCGTGAGTGAAGAAGGCCTTCGGGTTGTAAAGCTCTGTCTTGGGGGACGAAGGAGATGACGGTACCCCAGGAGGAAGCCCCGGCTAACTACGTGCCAGCAGCCGCGATAATACGTAGGGGGCGAGCGTTGTCCGGAATTACTGGGCGTAAAGGGCGCGTAGGCGGGTCATTAAGTCAGGTGTGAAAACCGCGGGCTCAACCTGGGGAGTGCACCTGAAACTGATGATCTTGAGTGCAGGAGAGGAAAGTGGAATTCCTAGTGTAGCGGTGAAATGCGTAGATATTAGGAGGAACACCAGTGGCGAAGGCGGCTTTCTGGCCTGCAACTGACGCTGAGGCGCGAAAGCGTGGGGAGCAA…	404
3ee95c4b02ce733c710cd64d995949ba	d__Bacteria; p__Proteobacteria; c__Alphaproteobacteria; o__Rhizobiales; f__Rhizobiaceae; g__Phyllobacterium	1381	GGAATATTGGACAATGGGCGCAAGCCTGATCCAGCCATGCCGCGTGAGTGATGAAGGTCCTAGGGTTGTAAAGCTCTTTCACCGGTGAAGATAATGACGGTAACCGGAGAAGAAGCCCCGGCTAACTTCGTGCCAGCAGCCACGGTAATACGAAGGGGGCTAGCGTTATTCGGATTTACTGGGCGTAAAGCGCACGTAGGCGGACTATTAAGTCAGGGGTGAAATCCCGGGGCTCAACCCCGGAACTGCCTTTGATACTGGTAGTCTTGAGTTCGAGAGAGGTGAGTGGAATTCCGAGTGTAGAGGTGAAATTCGTAGATATTCGGAGGAACACCAGTGGCGAAGGCGGCTCACTGGCTCGATACTGACGCTGAGGTGCGAAAGCGTGGGGAGCAAACA…	401
980fe8b6f18220c6de67c74f7af5f5a9	d__Bacteria; p__Sumerlaeota; c__Sumerlaeia; o__Sumerlaeales; f__Sumerlaeaceae; g__Sumerlaea	1357	AGAGGCTTCGACAATGCCCGAAAGGGTGATCGAGCGACGCCGCGTGTGGGATGAAGGTTTTCGGATTGTAAACCACTTTTGTTTGGGAAGAAGGCTTGTATCGTGAATATGAGATTGACGGTACCAAACGAATAAGCCCCGGCTAACTCCGTGCCAGCAGCCGCGGTAAGACGGAGGGGGCAAGCGTTGTTCGGAATCATTGGGCGTAAAGGGCTCGTAGGCGGACTGGCAAGTCTGGCGTGAAATCTCCCCGCTCACCGGGGAGTGGTCGCTGGATACTACCAGTCTTGAGTTCGGTAGAGGATTGTGGAATTTCGGGTGTAGCGGTGGAATGCGTAGATATCCGAAAGAACACCGGTGGCGAAGGCGGCAATCTGGGCCTGAACTGACGCTGAGGAT…	422
e133cc5253783494e8cd7e826bf6b4bd	d__Bacteria; p__Proteobacteria; c__Gammaproteobacteria; o__Burkholderiales; f__Alcaligenaceae; g__Alcaligenes	1314	GGAATTTTGGACAATGGGGGAAACCCTGATCCAGCCATCCCGCGTGTATGATGAAGGCCTTCGGGTTGTAAAGTACTTTTGGCAGAGAAGAAAAGGTATCTCCTAATACGAGATACTGCTGACGGTATCTGCAGAATAAGCACCGGCTAACTACGTGCCAGCAGCCGCGGTAATACGTAGGGTGCAAGCGTTAATCGGAATTACTGGGCGTAAAGCGTGTGTAGGCGGTTCGGAAAGAAAGATGTGAAATCCCAGGGCTCAACCTTGGAACTGCATTTTTAACTGCCGAGCTAGAGTATGTCAGAGGGGGGTAGAATTCCACGTGTAGCAGTGAAATGCGTAGATATGTGGAGGAATACCGATGGCGAAGGCAGCCCCCTGGGATAATACTGACGCTCA…	426
4a22fb3a0122d996d43441526c1beaf0	d__Bacteria; p__Bacteroidota; c__Bacteroidia; o__Flavobacteriales; f__Flavobacteriaceae; g__Flavobacterium	1271	GGAATATTGGTCAATGGGCGCAAGCCTGAACCAGCCATGCCGCGTGCAGGATGACGGTCCTATGGATTGTAAACTGCTTTTGTACGGGAAGAAACACTGATTCGTGAATCAGCCTGACGGTACCGTAAGAATAAGGATCGGCTAACTCCGTGCCAGCAGCCGCGGTAATACGGAGGATCCAAGCGTTATCCGGAATCATTGGGTTTAAAGGGTCTGTAGGCGGTCTTGTAAGTCAGTGGTGAAAGCCCATCGCTCAACGGTGGAACGGCCATTGATACTGCAGGACTTGAATTACCGGGAAGTAACTAGAATATGTAGTGTAGCGGTGAAATGCTTAGATATTACATGGAATACCAATTGCGAAGGCAGGTTACTACCGGTGGATTGACGCTGATGGAC…	421
eb0eb8c8832ec85089d68b1db19423cf	d__Bacteria; p__Firmicutes; c__Bacilli; o__Staphylococcales; f__Staphylococcaceae; g__Staphylococcus	1236	GGAATCTTCCGCAATGGGCGAAAGCCTGACGGAGCAACGCCGCGTGAGTGATGAAGGTCTTCGGATCGTAAAACTCTGTTATCAGGGAAGAACAAATGTGTAAGTAACTGTGCACATCTTGACGGTACCTGATCAGAAAGCCACGGCTAACTACGTGCCAGCAGCCGCGGTAATACGTAGGTGGCAAGCGTTATCCGGAATTATTGGGCGTAAAGCGCGCGTAGGCGGTTTTTTAAGTTTGATGTGAAAGCCCACGGCTCAACCGTGGAGGGTCATTGGAAACTGGAAAACTTGAGTGCAGAAGAGGAAAGTGGAATTCCATGTGTAGCGGTGAAATGCGCAGAGATATGGAGGAACACCAGTGGCGAAGGCGACTTTCTGGTCTGTAACTGACGCTGA…	426
cb45528447e2f2ec48df415dd0f739b6	d__Bacteria; p__Actinobacteriota; c__Actinobacteria; o__Streptosporangiales; f__Nocardiopsaceae; g__Nocardiopsis	1212	GGAATATTGCGCAATGGGCGAAAGCCTGACGCAGCGACGCCGCGTGGGGGATGACGGCCTTCGGGTTGTAAACCTCTTTTACCACTAACGCAGGCTCGGGGTTCTCTCCGGGTTGACGGTAGGTGGGGAATAAGGACCGGCTAACTACGTGCCAGCAGCCGCGGTAATACGTAGGGTCCGAGCGTTGTCCGGAATTATTGGGCGTAAAGAGCTCGTAGGCGGTATGTCGCGTCTGCTGTGAAAGACCGGGGATTAACTTCGGTTCTGCAGTGGATACGGGCATGCTAGAGGTAGGTAGGGGAGACTGGAATTCCTGGTGTAGCGGTGAAATGCGCAGATATCAGGAGGAACACCGGTGGCGAAGGCGGGTCTCTGGGCCTTACCTGACGCTGAGGAGCG…	420
4bd6d27a630a161f47916a82a96e7b09	d__Bacteria; p__Actinobacteriota; c__Actinobacteria; o__Micrococcales; f__Microbacteriaceae	1157	GGAATATTGCACAATGGGCGCAAGCCTGATGCAGCAACGCCGCGTGAGGGATGACGGCCTTCGGGTTGTAAACCTCTTTTAGTAGGGAATAAGCGAAAGTGACGGTACCTGCAGAAAAAGCACCGGCTAACTACGTGCCAGCAGCCGCGGTAATACGTAGGGTGCAAGCGTTGTCCGGAATTATTGGGCGTAAAGAGCTCGTAGGCGGCTTGTCGCGTCTGCTGTGAAAACCCGAGGCTCAACCTCGGGCCTGCAGTGGGTACGGGCAAGCTAGAGTGCGGTAGGGGAGATTGGAATTCCTGGTGTAGCGGTGGAATGCGCAGATATCAGGAGGAACACCGATGGCGAAGGCAGATCTCTGGGCCGTAACTGACGCTGAGGAGCGAAAGCATGGGGAGC…	406
7cc78bc7cc0cf425e2b6e073c2d06fc2	d__Bacteria; p__Actinobacteriota; c__Actinobacteria; o__Micrococcales; f__Bogoriellaceae; g__Georgenia	1153	GGAATATTGCACAATGGGCGAAAGCCTGATGCAGCGACGCCGCGTGAGGGATGACGGCCTTCGGGTTGTAAACCTCTTTCAGTAGGGAAGAAGCTCTTCGGAGTGACGGTACCTGCAGAAGAAGCGCCGGCTAACTACGTGCCAGCAGCCGCGGTAATACGTAGGGCGCAAGCGTTGTCCGGAATTATTGGGCGTAAAGAGCTCGTAGGCGGTTTGTCGCGTCTGCTGTGAAAACGCAAGGCTTAACCTTGCGCCTGCAGTGGGTACGGGCAGACTAGAGTGCGGTAGGGGAGACTGGAATTCCTGGTGTAGCGGTGGAATGCGCAGATATCAGGAGGAACACCGATGGCGAAGGCAGGTCTCTGGGCCGTTACTGACGCTGAGGAGCGAAAGCATGGG…	410
f2aac8aa54614b9cce22d618ea104484	d__Bacteria; p__Firmicutes; c__Bacilli; o__Staphylococcales; f__Staphylococcaceae; g__Staphylococcus	1145	GGAATCTTCCGCAATGGGCGAAAGCCTGACGGAGCAACGCCGCGTGAGTGATGAAGGTCTTCGGATCGTAAAACTCTGTTATTAGGGAAGAACAAATGTGTAAGTAACTATGCACGTCTTGACGGTACCTAATCAGAAAGCCACGGCTAACTACGTGCCAGCAGCCGCGGTAATACGTAGGTGGCAAGCGTTATCCGGAATTATTGGGCGTAAAGCGCGCGTAGGCGGTTTTTTAAGTCTGATGTGAAAGCCCACGACTCAACCGTGGAGGGTCATTGGAAACTGGAAAACTTGAGTGCAGAAGAGGAAAGTGGAATTCCATGTGTAGCGGTGAAATGCGCAGAGATATGGAGGAACACCAGTGGCGAAGGCGACTTTCTGGTCTGTAACTGACGCTGA…	426
4d31807f0f91c445cf6640ca59a75b2c	d__Bacteria; p__Firmicutes; c__Thermoanaerobacteria; o__Caldicellulosiruptorales; f__Caldicellulosiraptoraceae; g__Caldicellulosiruptor	1142	GGAATCTTGCGCAATGGGCGAAAGCCTGACGCAGCGACGCCGCGTGAGGGAAGAAGCCCTTCGGGGTGTAAACCTCTTTGGACGGGGAGAAGGAGAAGATAGTACCCGTTTAAAAAGCCACGGCTAACTACGTGCCAGCAGCCGCGGTAATACGTAGGTGGCGAGCGTTGTCCGGAATTACTGGGCGTAAAGGGTGCGTAGGCGGCCTGGTAAGTTGAGCGTGAAATTTTTGGGCTCAACCCAAAAGGAGCGCTCAATACTGCCGGGCTTGAGTGCGGGAGAGGACGGCGGAATTCCCGGTGTAGCGGTGAAATGCGTAGATATCGGGAGGAACACCAGTGGCGAAGGCGGCCGTCTGGACCGTAACTGACGCTGAGGCACGAAAGCGTGGGGAGCAAA…	403
a09b9c97f6c68438c0584d21a781f08d	d__Bacteria; p__Firmicutes; c__Thermoanaerobacteria; o__Thermoanaerobacterales; f__Thermoanaerobacteraceae; g__Caldanaerobacter	1128	GGAATCTTCCGCAATGGGCGAAAGCCTGACGGAGCGACGCCGCGTGAGCGAGGAAGGCCTTCGGGTCGTAAAGCTCGATAGTGTGGGAAGAAGGAATGACGGTACCACACGAAAGCCCCGGCTAACTACGTGCCAGCAGCCGCGGTAAGACGTAGGGGGCGAGCGTTGTCCGGAGTTACTGGGCGTAAAGGGCGCGTAGGCGGTCTAGCAAGTCAGGTGTAAAAGGCCACGGCTCAACCGTGGATATGCATCTGAAACTGCTAGGCTAGAGGGCAGGAGAGGGGAGTGGAATTCCCGGTGTAGCGGTGAAATGCGTAGATATCGGGAGGAATACCAGTGGCGAAAGCGACTCCCTGGACTGACCCTGACGCTGAGGCGCGAAAGCGTGGGGAGCAAACA…	401
9cc5960e4befecb9fc506b1f1c3fdc8f	Unassigned	1114	AGGTGCACCATTTACTTCTTATCTTACTGACGGTTGCAGCATGGTCATATTTTAAATGGAAATTGTACTGTATTTTCACGTGTTTATTGCCATTATTGAGTAACAGCAGCCCATAATGTTTAAACTGTTTATGAAAGAATTATCATCATTGTTCCTATAATCTTATTCTTTTTCCTTGGCACTACAACCTCGAGAGGTCTCGGTCTGCCGTTTCTTGCTTTTCTGTGACCTAATTTTACCCGCAGTAAAGTAGTCAGCCCTACGTACGGATTGGTGGTCGGGATGGG	287
e629736a866bf25aef59b088fc28edd4	d__Bacteria; p__Proteobacteria; c__Alphaproteobacteria; o__Rhodobacterales; f__Rhodobacteraceae; g__Paracoccus	1084	GGAATCTTAGACAATGGGGGCAACCCTGATCTAGCCATGCCGCGTGAGTGATGAAGGCCTTAGGGTTGTAAAGCTCTTTCAGCTGGGAAGATAATGACGGTACCAGCAGAAGAAGCCCCGGCTAACTCCGTGCCAGCAGCCGCGGTAATACGGAGGGGGCTAGCGTTGTTCGGAATTACTGGGCGTAAAGCGCACGTAGGCGGACTGGAAAGTTGGGGGTGAAATCCCGGGGCTCAACCTCGGAACTGCCTTCAAAACTATCAGTCTGGAGTTCGAGAGAGGTGAGTGGAATTCCGAGTGTAGAGGTGAAATTCGTAGATATTCGGAGGAACACCAGTGGCGAAGGCGGCTCACTGGCTCGATACTGACGCTGAGGTGCGAAAGCGTGGGGAGCAAACA…	401
bb2fb8f7b3725b16d0b398983c97d226	d__Bacteria; p__Proteobacteria; c__Gammaproteobacteria; o__Burkholderiales; f__Comamonadaceae; g__Pelomonas; s__Pelomonas_puraquae	1076	GGAATTTTGGACAATGGGCGCAAGCCTGATCCAGCCATGCCGCGTGCGGGAAGAAGGCCTTCGGGTTGTAAACCGCTTTTGTCAGGGAAGAAAAGGTTCTGGCTAATACCTGGGACTCATGACGGTACCTGAAGAATAAGCACCGGCTAACTACGTGCCAGCAGCCGCGGTAATACGTAAGGTGCAAGCGTTAATCGAAATTACTGGGCGTAAAGCATGCGCAGGCGGTTATGCAAGACAGAGGTGAAATCCCCGGGCTCAACCTGGGAACTGCCTTTGTGACTGCATAGCTAGAGTGCGGCAGAGGGGGATGGAATTCCGCGTGTAGCAGTGAAATGCGTAGATATGCGGAGGAACACCGATGGCGAAGACAATCCCCTGGGCCTGCACTGACGCTCA…	426
669f01da344fcc45859513f5d87dd182	d__Bacteria; p__Firmicutes; c__Bacilli; o__Bacillales; f__Bacillaceae	1069	CGGTAATACGTAGGTGGCAAGCGTTGTCCGGAATTATTAGGCGTAAAGCGCGCGCAGGCGGTTCTTTAAGTCTGATGTGAAATCCCACGGCTCAACCGTGGATGGTCATTGGAAACTGGAGGACTTGAGTGCAGAAGAGGAGAGTGGAATTCCATGTGTAGCGGTGAAATGCGTAGAGATATGGAGGAACACCAGTGGCGAAGGCGACTCTCTGGTCTGCAACTGACGCTGAGGCGCGAAAGCGTGGGTAGCGAACAGGA	260
df7f2434d656e5e012e16b6ed2038611	d__Bacteria; p__Proteobacteria; c__Alphaproteobacteria; o__Rickettsiales; f__Mitochondria; g__Mitochondria	1042	CGGTAATACAGAAAATACAAGCGTTATTCACTTTATTTGGCGTAAAGCGTTTTAAGGTTTTATATTAATTTTATTTTAAAATATTTAATTTAAATTTGAATAAAAAATAAATAATAATATAATAAGAGTATTATAAAAGTATTAAGAATTTTTTGAGAAGTAGTGAAATGCAATAATACAAAAAAGAATACCAAAGGCGAAGGCATAATACTATATAATAACTGACACTTATAAACGAAAGCTAAGGTAGCAAATAGGAT	260
1a55a0cbd7651d74961ea4c1ed74fb8c	d__Bacteria; p__Actinobacteriota; c__Actinobacteria; o__Micrococcales; f__Micrococcaceae; g__Kocuria	1027	GGAATATTGCACAATGGGCGGAAGCCTGATGCAGCGACGCCGCGTGAGGGATGACGGCCTTCGGGTTGTAAACCTCTTTCAGCACGGAAGAAGCGAAAGTGACGGTACGTGCAGAAGAAGCGCCGGCTAACTACGTGCCAGCAGCCGCGGTAATACGTAGGGCGCAAGCGTTGTCCGGAATTATTGGGCGTAAAGAGCTCGTAGGCGGTTTGTCGCGTCTGCTGTGAAAGCCCGGGGCTTAACCCCGGGTGTGCAGTGGGTACGGGCAGACTTGAGTGCAGTAGGGGAGACTGGAATTCCTGGTGTAGCGGTGAAATGCGCAGATATCAGGAGGAACACCGATGGCGAAGGCAGGTCTCTGGGCTGTTACTGACGCTGAGGAGCGAAAGCATGGGGAGC…	406
98404d09320f7b0d084837be44bb4251	d__Bacteria; p__Proteobacteria; c__Gammaproteobacteria; o__Enterobacterales; f__Yersiniaceae; g__Serratia	1003	GGAATATTGCACAATGGGCGCAAGCCTGATGCAGCCATGCCGCGTGTGTGAAGAAGGCCTTCGGGTTGTAAAGCACTTTCAGCGAGGAGGAAGGTGGTGAGCTTAATACGCTCATCAATTGACGTTACTCGCAGAAGAAGCACCGGCTAACTCCGTGCCAGCAGCCGCGGTAATACGGAGGGTGCAAGCGTTAATCGGAATTACTGGGCGTAAAGCGCACGCAGGCGGTTTGTTAAGTCAGATGTGAAATCCCCGGGCTCAACCTGGGAACTGCATTTGAAACTGGCAAGCTAGAGTCTCGTAGAGGGGGGTAGAATTCCAGGTGTAGCGGTGAAATGCGTAGAGATCTGGAGGAATACCGGTGGCGAAGGCGGCCCCCTGGACGAAGACTGACGCTCA…	426
3401586a641ad71d7f1a522f206f14fc	Unassigned	994	TAAACAACGTCTCGAGCACTTGCTACTGCTGATGGTATAAATATTTTACTACACCACCATTGAAGCGCGTAGTCTCCACAATTTGGTTTTCACTGTCCAAGAAATAAGAAATCCAACCCACAAGCAATATACTTTAATACGACTATCAGATTCGCCATGAAACTAATATAATTTGTCATCCCATTTGTCCATCCATCCATCCTTCGGCCTCCGCGGCCGTCAGCTTTATCCATTAGAAACTTCCGGCAAAGGGGCTTTTCAGCGATGGAGATAACGTGAATTTATGATAATTGCCTCACGGTGGTCAGATTAATGTCAGCGTTTAGCCCCAAAACCGAACGCTAATGGTAAAAGGCAGCGG	361
11c8d0fd840cc27c168d03f9ca949ef1	d__Bacteria; p__Proteobacteria; c__Gammaproteobacteria; o__Burkholderiales; f__Burkholderiaceae; g__Cupriavidus	993	GGAATTTTGGACAATGGGGGCAACCCTGATCCAGCAATGCCGCGTGTGTGAAGAAGGCCTTCGGGTTGTAAAGCACTTTTGTCCGGAAAGAAATCGCGCTAGTTAATACCTGGCGTGGATGACGATACCGGAAGAATAAGCACCAGCTAACTACGTGCCAGCAGCCGCGGTAATACGTAGGGTGCGAGCGTTAATCGGAATTACTGGGCGTAAAGCGTGCGCAGGCGGTTTTGTAAGACAGGCGTGAAATCCCCGGGCTTAACCTGGGAATTGCGCTTGTGACTGCAAGGCTAGAGTGCGTCAGAGGGGGGTAGAATTCCACGTGTAGCAGTGAAATGCGTAGAGATGTGGAGGAATACCGATGGCGAAGGCAGCCCCCTGGGACGTGACTGACGCTCA…	426
58067671f109298c5d037e91749d8914	d__Bacteria; p__Proteobacteria; c__Gammaproteobacteria; o__Alteromonadales; f__Alteromonadaceae; g__Rheinheimera	971	GGAATATTGGACAATGGGCGCAAGCCTGATCCAGCCATGCCGCGTGTGTGAAGAAGGCCTTCGGGTTGTAAAGCACTTTCAGCGAGGAGGAAGGGTGGTGTGTTAATAGCACATCATTTTGACGTTACTCGCAGAAGAAGCACCGGCTAACTCTGTGCCAGCAGCCGCGGTAATACAGAGGGTGCAAGCGTTAATCGGAATTACTGGGCGTAAAGCGCACGTAGGCGGTTTTTTAAGTCAGATGTGAAAGCCCCGGGCTCAACCTGGGAATTGCATTTGAAACTGGGAAACTAGAGTGTGTGAGAGGGGGGTAGAATTCCAAGTGTAGCGGTGAAATGCGTAGAGATTTGGAGGAATACCAGTGGCGAAGGCGGCCCCCTGGCACAACACTGACGCTCA…	426
3594fc7a7a57cc68b7ccffbe5542d19d	d__Bacteria; p__Firmicutes; c__Bacilli; o__Bacillales; f__Planococcaceae; g__Sporosarcina; s__Sporosarcina_pasteurii	967	GGAATCTTCCACAATGGACGAAAGTCTGATGGAGCAATGCCGCGTGAGTGATGAAGGTTTTCGGATCGTAAAACTCTGTTGCGAGGGAAGAACAAGTACGAGAGTAACTGCTCGTACCTTGACGGTACCTCGTTAGAAAGCCACGGCTAACTACGTGCCAGCAGCCGCGGTAATACGTAGGTGGCAAGCGTTGTCCGGAATTATTGGGCGTAAAGCGCGCGCAGGCGGCCTTTTAAGTCTGATGTGAAAGCCCACGGCTTAACCGTGGAAGGTCATTGGAAACTGGAAGGCTTGAGGATAGAAGAGGAAAGTGGAATTCCACGTGTAGCGGTGAAATGCGTAGAGATGTGGAGGAACACCAGTGGCGAAGGCGACTTTCTGGTCTATAACTGACGCTGA…	426
1c7dba84a690eedf5896d4dc0d81a538	d__Bacteria; p__Proteobacteria; c__Alphaproteobacteria; o__Rhizobiales; f__Rhizobiaceae; g__Phyllobacterium	963	GGAATATTGGACAATGGGCGCAAGCCTGATCCAGCCATGCCGCGTGAGTGATGAAGGCCCTAGGGTTGTAAAGCTCTTTCACCGGTGAAGATAATGACGGTAACCGGAGAAGAAGCCCCGGCTAACTTCGTGCCAGCAGCCGCGGTAATACGAAGGGGGCTAGCGTTGTTCGGATTTACTGGGCGTAAAGCGCACGTAGGCGGACTATTAAGTCAGGGGTGAAATCCCGGGGCTCAACCCCGGAACTGCCTTTGATACTGGTAGTCTTGAGTTCGAGAGAGGTGAGTGGAATTCCGAGTGTAGAGGTGAAATTCGTAGATATTCGGAGGAACACCAATGGCGAAGGCGGCTCACTGGCTCGATACTGACGCTGAGGTGCGAAAGCGTGGGGAGCAAACA…	401
e7ed8236eb7550ea6853d2a9b090b950	d__Eukaryota	941	TCGTCGTCGTGGTTTGGTGTACATTCAAATTCGTTGCTTTATTTTTATGAAACTTGATTAAATAAAATCAAATTAAAATTATTTCAGATCAATTTGTGATGGATCGAATTTTTTGTGGTCGTATTATTTAATTTGTGTTTCCAATTTGAGCAATAATGGATCGTGTGGCCTCACTAATCCGGAACGTCTTTAAAAATTGATTAAAAAAAGAAGAAAAGGATTGCTAACGAAGGCACTACAACCTCGAGAGGTCTCGGGCTGCCATTTCTGGCTTTCTGTGACTTACTTTTACCCGTAGGAAAGCATTCAGCCTTACATACGGGGAGGCGGTCTGGATGGG	340
472ecc4b7392502b97590f2bea85d6b5	d__Bacteria; p__Firmicutes; c__Clostridia; o__Peptococcales; f__Peptococcaceae; g__uncultured; s__uncultured_bacterium	939	GGAATCTTCCGCAATGGGCGAAAGCCTGACGGAGCAACGCCGCGTGAGTGAAGAAGGCCTTCGGGTTGTAAAGCTCTGTCTTGGGGGACGAAGGAGATGACGGTACCCCAGGAAGAAGCCCCGGCTAACTACGTGCCAGCAGCCGCGGTAATACGTAAGGGGCGAGCGTTGTCCGGAATTACTGGGCATAAAGGGCGCGTAGGCGGGTCATTAAGTCAGGTGTGAAAACCGCGGGCTCAACCTGGGGAGTGCACCTGAAACTGATGATCTTGAGTGCAGGAGAGGAAAGTGGAATTCCTAGTGTAGCGGTGAAATGCGTAGATATTAGGAGGAACACCAGTGGCGAAGGCGGCTTTCTGGCCTGCAACTGACGCTGAGGCGCGAAAGCGTGGGGAGCAA…	404
27c05e860e61cefe87f02567860733f6	d__Bacteria; p__Proteobacteria; c__Gammaproteobacteria; o__Pseudomonadales; f__Moraxellaceae; g__Acinetobacter	843	GGAATATTGGACAATGGGGGGAACCCTGATCCAGCCATGCCGCGTGTGTGAAGAAGGCCTTATGGTTGTAAAGCACTTTAAGCGAGGAGGAGGCTACTGAGACTAATACTCTTGGATAGTGGACGTTACTCGCAGAATAAGCACCGGCTAACTCTGTGCCAGCAGCCGCGGTAATACAGAGGGTGCGAGCGTTAATCGGATTTACTGGGCGTAAAGCGTGCGTAGGCGGCTTTTTAAGTCGGATGTGAAATCCCCGAGCTTAACTTGGGAATTGCATTCGATACTGGGAAGCTAGAGTATGGGAGAGGATGGTAGAATTCCAGGTGTAGCGGTGAAATGCGTAGAGATCTGGAGGAATACCGATGGCGAAGGCAGCCATCTGGCCTAATACTGACGCTG…	427
40d0f853567d181b008d815cca3daab1	d__Bacteria; p__Proteobacteria; c__Gammaproteobacteria; o__Enterobacterales; f__Enterobacteriaceae	828	GGAATATTGCACAATGGGCGCAAGCCTGATGCAGCCATGCCGCGTGTATGAAGAAGGCCTTCGGGTTGTAAAGTACTTTCAGCGAGGAGGAAAGCATTAAGGTTAATAACCTTAGTGATTGACGTTACTCGCAGAAGAAGCACCGGCTAACTCCGTGCCAGCAGCCGCGGTAATACGGAGGGTGCAAGCGTTAATCGGAATTACTGGGCGTAAAGCGCACGCAGGCGGTCTGTTAAGTCAGATGTGAAATCCCCGGGCTCAACCTGGGAACTGCATTTGAAACTGGCAGGCTTGAGTCTTGTAGAGGGGGGTAGAATTCCAGGTGTAGCGGTGAAATGCGTAGAGATCTGGAGGAATACCGGTGGCGAAGGCGGCCCCCTGGACAAAGACTGACGCTCA…	426
79ba53951709a4365a328d638d56d6dd	Unassigned	802	CTACGAAGAATCAACAAGATCAATCCGGCATTGATAATCCCAATCATGCCAAAACGGACTTCCACCCACCGTTAATGGGGGCGATAATTTATTTTCCTCGCACCATCGGCTTTTCTCCGCGAAAGGCAACCAAGCCCTTTCTTACACCGCACCGATACGCTCTAAATGTGATGAGGTTTTCGGATTATGTGTCTGCTGTCGTTCATGCTACTTTCCTCAAAGCTTCGGGTGCAAATCCAATGAGCTAGGAAAATGGTTTATTTGAGCGTATCGCTGGTGCGGTGATTAGTTACATAGGTTTTGCTGTAGGGAATGGTGATGAGG	324
53b0090ecbea1e5e1e9c0447e349ebe7	d__Bacteria; p__Actinobacteriota; c__Actinobacteria; o__Corynebacteriales; f__Corynebacteriaceae; g__Corynebacterium	774	GGAATATTGCACAATGGGCGCAAGCCTGATGCAGCGACGCCGCGTGGGGGATGACGGCCTTCGGGTTGTAAACTCCTTTCGCTAGGGACGAAGCGTATTTGTGACGGTACCTGGAGAAGAAGCACCGGCTAACTACGTGCCAGCAGCCGCGGTAATACGTAGGGTGCGAGCGTTGTCCGGAATTACTGGGCGTAAAGAGCTCGTAGGTGGTTTGTCGCGTCGTTTGTGTAAGCCCGCAGCTTAACTGCGGGACTGCAGGCGATACGGGCATAACTTGAGTGCTGTAGGGGAGACTGGAATTCCTGGTGTAGCGGTGGAATGCGCAGATATCAGGAGGAACACCGATGGCGAAGGCAGGTCTCTGGGCAGTAACTGACGCTGAGGAGCGAAAGCATGGGT…	409
976425f5894226e87500258d49a6f225	d__Bacteria; p__Proteobacteria; c__Alphaproteobacteria; o__Rickettsiales; f__Mitochondria; g__Mitochondria	754	CGGTAATACAGAAAATACAAGCGTTATTCACTTTATTTGGCGTAAAGCGTTTTAAGGTTTTATGTTAATTTTATTTTAAAATATTTAATTTAAATTTGAATAAAAAATAAATAATAATATAATAAGAGTATTATAAAAGTATTAAGAATTTTTTGAGAAGTAGTGAAATGCAATGATACAAAAAAGAATACCAAAGGCGAAGGCATAATACTATATAATAACTGACACTTATAAACGAAAGCTAAGGTAGCAAATAGGAT	260
d1934efa6865ab6231e000aae1f6efc6	d__Bacteria; p__Proteobacteria; c__Alphaproteobacteria; o__Rickettsiales; f__Mitochondria; g__Mitochondria	746	TCATACAGAAAATACAAGCGTTATTCACTTTATTTGGCGTACAGCGTTTTAAGGTTTTATATTAATTTTATTTTAAAATATTTAATTTAAATTTGAATAAAAAATAAATAATAATATAATAAGAGTATTATAAAAGTATTAAGAATTTTTTGAGAAGTAGTGAAATGCAATGATACAAAAAAGAATACCAAAGGCGAAGGCATAATACTATATAATAACTGACACTTATAAACGAAAGCTAAGGTAGCAAATAGGATTAG	260
53c8f63b38c30cd16e37bbfb6cc35bfd	d__Bacteria; p__Proteobacteria; c__Gammaproteobacteria; o__Pseudomonadales; f__Moraxellaceae; g__Acinetobacter	710	GGAATATTGGACAATGGGGGGAACCCTGATCCAGCCATGCCGCGTGTGTGAAGAAGGCCTTATGGTTGTAAAGCACTTTAAGCGAGGAGGAGGCTACTGAGACTAATACTCTTGTATAGTGGACGTTACTCGCAGAATAAGCACCGGCTAACTCTGTACCAGCAGCCGCGGTAATACAGAGGGTGCGAGCGTTAATCGGATTTACTGGGCGTAAAGCGTGCGTAGGCGGCTTTTTAAGTCGGATGTGAAATCCCCGAGCTTAACTTGGGAATTGCATTCGATACTGGGAAGCTAGAGTATGGGAGAGGATGGTAGAATTCCAGGTGTAGCGGTGAAATGCGTAGAGATCTGGAGGAATACCGATGGCGAAGGCAGCCATCTGGCCTAATACTGACGCTG…	427
e42f61d5c033085f306ad57a35bd05a9	d__Bacteria; p__Firmicutes; c__Bacilli; o__Bacillales; f__Bacillaceae; g__Bacillus; s__Bacillus_halosaccharovorans	697	GGAATCTTCCGCAATGGACGAAAGTCTGACGGAGCAACGCCGCGTGAACGATGAAGGCCTTCGGGTCGTAAAGTTCTGTTGTTAGGGAAGAACAAGTGCTAGAGTAACTGCTAGCACCTTGACGGTACCTAACCAGAAAGCCACGGCTAACTACGTGCCAGCAGCCGCGGTAATACGTAGGTGGCAAGCGTTGTCCGGAATTATTGGGCGTAAAGCGCGCGCAGGCGGTTTCTTAAGTCTGATGTGAAAGCCCACGGCTCAACCGTGGAGGGTCATTGGAAACTGGGAAACTTGAGTGCAGAAGAGGAGAGTGGAATTCCACGTGTAGCGGTGAAATGCGTAGAGATGTGGAGGAACACCAGTGGCGAAGGCGACTCTCTGGTCTGTAACTGACGCTGA…	426
9e991a7dab5217403f9e67bce5a07492	d__Bacteria; p__Deinococcota; c__Deinococci; o__Thermales; f__Thermaceae; g__Thermus; s__Thermus_thermophilus	685	GGAATCTTCCGCAATGGGCGCAAGCCTGACGGAGCGACGCCGCTTGGAGGAAGAAGCCCTTCGGGGTGTAAACTCCTGAACCCGGGACGAAACCCCCGACGAGGGGACTGACGGTACCGGGGTAATAGCGCCGGCCAACTCCGTGCCAGCAGCCGCGGTAATACGGAGGGCGCGAGCGTTACCCGGATTCACTGGGCGTAAAGGGCGTGTAGGCGGCCTGGGGCGTCCCATGTGAAAGACCACGGCTCAACCGTGGGGGAGCGTGGGATACGCTCAGGCTAGACGGTGGGAGAGGGTGGTGGAATTCCCGGAGTAGCGGTGAAATGCGCAGATACCGGGAGGAACGCCGATGGCGAAGGCAGCCACCTGGTCCACCCGTGACGCTGAGGCGCGAAAGCG…	414
95560654b92b77f9bb4a2aa5aa8b5813	d__Bacteria; p__Firmicutes; c__Clostridia; o__Peptococcales; f__Peptococcaceae; g__uncultured; s__uncultured_bacterium	668	GGAATCTTCCGCAATGGGCGAAAGCCTGACGGAGCAACGCCGCGTAAGTGAAGAAGGCCTTCGGGTTGTAAAGCTCTGTCTTGGGGGACGAAGGAGATGACGGTACCCCAGGAGGAAGCCCCGGCTAACTACGTGCCAGCAGCCGCGGTAATACGTAGGGGGCGAGCGTTGTCCGGAATTACTGGGCGTAAAGGGCGCGTAGGCGGGTCATTAAGTCAGGTGTGAAAACCGCGGGCTCAACCTGGGGAGTGCACCTGAAACTGATGATCTTGAGTGCAGGAGAGGAAAGTGGAATTCCTAGTGTAGCGGTGAAATGCGTAGATATTAGGAGGAACACCAGTGGCGAAGGCGGCTTTCTGGCCTGCAACTGACGCTGAGGCGCGAAAGCGTGGGAAGCAA…	404
6331520b0dd0a37d75e8de23542985fc	d__Bacteria; p__Firmicutes; c__Bacilli; o__Staphylococcales; f__Staphylococcaceae; g__Staphylococcus	650	GGAATCTTCCGCAATGGGCGAAAGCCTGACGGAGCAACGCCGCGTGAGTGATGAAGGTCTTCGGATCGTAAAACTCTGTTATCAGGGAAGAACAAATGTGTAAGTAACTGTGCACATCTTGACGGTACCTGATCAGAAAGCCACGGCTAACTACGTGCCAGCAGCCGCGGTAATACGTAGGTGGCAAGCGTTATCCGGAATTATTGGGCGTAAAGCGCGCGTAGGCGGTTTTTTAAGTCTGATGTGAAAGCCCACGGCTCAACCGTGGAGGGTCATTGGAAACTGGAAAACTTGAGTGCAGAAGAGGAAAGTGGAATTCCATGTGTAGCGGTGAAATGCGCAGAGATATGGAGGAACACCAGTGGCGAAGGCGACTTTCTGGGCTGTAACTGACGCTGA…	426
a3d6a754fbb8b7677ae11a27ee7dc814	d__Bacteria; p__Proteobacteria; c__Gammaproteobacteria; o__Pseudomonadales; f__Pseudomonadaceae; g__Pseudomonas	645	GGAATATTGGACAATGGGCGAAAGCCTGATCCAGCCATGCCGCGTGTGTGAAGAAGGTCTTCGGATTGTAAAGCACTTTAAGTTGGGAGGAAGGGTTGTAGATTAATACTCTGCAATTTTGACGTTACCAACAGAATAAGCACCGGCTAACTTCGTGCCAGCAGCCGCGGTAATACGAAGGGTGCAAGCGTTAATCGGAATTACTGGGCGTAAAGCGCGCGTAGGTGGTTTGTCAAGTTGGAAGTGAAAGCCCCGGGCTCAACCTGGGAACTGCTTTCAAAACTGGCAAGCTAGAGTATGGCAGAGGGTGGTGGAATTTCCTGTGTAGCGGTGAAATGCGTAGATATAGGAAGGAACAGCAGTGGCGAAGGCGACCACCTGGGCTAATACTGACACTGA…	426
75f931dd8879900159976b82dcdf2226	d__Bacteria; p__Firmicutes; c__Clostridia	629	GGAATCTTCCGCAATGGGCGAAAGCCTGACGGAGCAACGCCGCGTGAGTGAAGAAGGCCTTCGGGTTGTAAAGCTCTGTCTTGGGGGACGAAGGAGATGACGGTACCCCAGGAGGAAGCCCCGGCTAACTACGTGCCAGCAGCCGCGGTAATACGTAGGGGGCGAGCGTTGTCCGGAATTACTGGGCGTAAAGGGCGCGTAGGCGGGTCATTAAGTCAGGTGTGAAAACCGAGGGCTCAACCTGGGGAGTGCACCTGAAACTGATGATCTTGAGTGCAGGAGAGGAAAGTGGAATTCCTAGTGTAGCGGTGAAATGCGTAGATATTAGGAGGAACACCAGTGGCGAAGGCGGCTTTCTGGCCTGCAACTGACGCTGAGGCGCGAAAGCGTGGGGAGCAA…	404
89bbf77227dfce3c11a1590026930fa7	d__Bacteria; p__Firmicutes; c__Clostridia; o__Clostridiales; f__Clostridiaceae; g__Clostridium_sensu_stricto_18	604	GGAATATTGCGCAATGGGGGAAACCCTGACGCAGCAACGCCGCGTGGGTGATGAAGGTCTTCGGATTGTAAAGCCCTGTTTTCTGGGACGATAATGACGGTACCAGAGGAGGAAGCCACGGCTAACTACGTGCCAGCAGCCGCGGTAATACGTAGGTGGCGAGCGTTGTCCGGATTTACTGGGCGTAAAGGGTGCGTAGGCGGATGTTTAAGTGGGATGTGAAATCCCCGGGCTTAACCTGGGGGCTGCATTCCAAACTGGATATCTAGAGTGCAGGAGAGGAAAGCGGAATTCCTAGTGTAGCGGTGAAATGCGTAGAGATTAGGAAGAACACCAGTGGCGAAGGCGGCTTTCTGGACTGTAACTGACGCTGAGGCACGAAAGCGTGGGTAGCAAACA…	401
595fc42caf5dab5ea8af695f55565002	d__Bacteria; p__Actinobacteriota; c__Actinobacteria; o__Micrococcales; f__Micrococcaceae; g__Kocuria	598	GGAATATTGCACAATGGGCGGAAGCCTGATGCAGCGACGCCGCGTGAGGGATGACGGCCTTCGGGTTGTAAACCTCTTTCAGTAGGGAAGAAGCGAGAGTGACGGTACCTGCAGAAGAAGCGCCGGCTAACTACGTGCCAGCAGCCGCGGTAATACGTAGGGCGCAAGCGTTGTCCGGAATTATTGGGCGTAAAGAGCTCGTAGGCGGTTTGTCGCGTCTGCTGTGAAAGCCCGGGGCTCAACCCCGGGTCTGCAGTGGGTACGGGCAGACTAGAGTGCAGTAGGGGAGACTGGAATTCCTGGTGTAGCGGTGAAATGCGCAGATATCAGGAGGAACACCGATGGCGAAGGCAGGTCTCTGGGCTGTTACTGACGCTGAGGAGCGAAAGCATGGGGAGC…	406
52271a79080b136851ec39711678e160	Unassigned	594	TAGGGAAATATCTGCAGAACTAGATGGGGAACATAGCTCAGATTTTTGTTTGGAGGATAGTGATTGAATGAAGTTTGAAAGACGTTGTTGAATATGTTGCATTGTGTCTAATCGCATAAGTAGAAAATACTTAGTAAATATATTCAACGGTGGGATAATTACTGCTAACAGCTAATCTAAGATTTATGAAAAAATTGAAATTCTTTGTTTAAAGTAATAGCCATAAATTCAGTCTTTAGTTTAGCAAGACATTTTATAGGTTTTCTACGCTTATGGCACAGTCTGGTTAGTATCCTGAACGCGAATTTTTGTATGCTTCCTAGGAACAACAGTCTTGAAATGTCTCGGCCTGCCGTTCCTGGTTTCCTGTGACTTGATTTAACTCGTAGGTGGATTCAA…	429
9fba8757ea6b290744273f97d4128cdc	d__Bacteria; p__Proteobacteria; c__Alphaproteobacteria; o__Rhizobiales; f__Rhizobiaceae; g__Phyllobacterium	575	GGAATATTGGACAATGGGCGCAAGCCTGATCCAGCCATGCCGCGTGAGTGATGAAGGCCCTAGGGTTGTAAAGCTCTTTCACCGGTGAAGATAATGACGGTAACCGGAGAAGAAGCCCCGGCTAACTTCGTGCCAGCAGCCGCGGTAATACGAAGGGGGCTAGCGTTGTTCGGATTTACTGGGCGTAAAGCGCACGTAGGCGGACTATTAAGTCAGGGGTGAAATCCCGGGGCTCAACCCCGGAACTGCCTTTGATACTGGTAGTCTTGAGTTCGAGAGAGGTGAGTGGAATTCCGAGTGTAGAGGTGAAATTCGTAGATATTCGGAGGAACACCAGTGGCGAAGGCGGCTCACTGGCTCGATACTGACGCTGAGGTGCGAAAGCGTGTGGAGCAAACA…	401
20c0150bb5e42c713993455088eef01e	d__Bacteria; p__Firmicutes; c__Bacilli; o__Staphylococcales; f__Staphylococcaceae; g__Staphylococcus	569	GGAATCTTCCGCAATGGGCGAAAGCCTGACGGAGCAACGCCGCGTGAGTGATGAAGGTCTTCGGATCGTAAAACTCTGTTATCAGGGAAGAACAAATGTGTAAGTAACTGTGCACATCTTGACGGTACCTGATCAGAAAGCCACGGCTAACTACGTGCCAGCAGCCGCGGTAATACGTAGGTGGCAAGCGTTATCCGGAATTATTGGGCGTAAAGCGCGCGTAGGCGGTTTTTTAAGTCTGATGTGAAAGCCCACGGCTCAACCGTGGAGGGTCATTGGAAACTGGAAAACTTGAGTGCAGAAGAGAAAAGTGGAATTCCATGTGTAGCGGTGAAATACGCAGAGATATGGAGGAACACCAGTGGCGAAGGCGACTTTCTGGTCTGTAACTGACGCTGA…	426
b22421073081b25e993306b7611db7e2	d__Bacteria; p__Actinobacteriota; c__Actinobacteria; o__Micrococcales; f__Micrococcaceae; g__Enteractinococcus; s__Enteractinococcus_viverrae	562	GGGATATTGCACAATGGGCGCAAGCCTGATGCAGCGACGCCGCGTGAGGGATGACGGCCTTCGGGTTGTAAACCTCTTTCAGTTGGGAAGAAGCCCCTTTTTGGGGTGACGGTACTTTCAGAAGAAGCACCGGCTAACTACGTGCCAGCAGCCGCGGTAATACGTAGGGTGCGAGCGTTATCCGGAATTATTGGGCGTAAAGAGCTCGTAGGCGGTTTGTCGCGTCTGCTGTGAAATCTCGAGGCTTAACCTTGAGTTTGCAGTGGGTACGGGCAGGCTGGAGTGCAGTAGGGGAGACTGGAATTCCTGGTGTAGCGGTGAAATGCGCAGATATCAGGAGGAACACCGATGGCGAAGGCAGGTCTCTGGGCTGTTACTGACGCTGAGGAGCGAAAGCAT…	413
1e074b25bb4f81498c05a033b2e04f07	d__Bacteria; p__Firmicutes; c__Clostridia; o__Eubacteriales; f__Eubacteriaceae; g__uncultured; s__uncultured_bacterium	553	GGAATATTGCGCAATGGAGGAAACTCTGACGCAGCAATGCCGCGTGAGTGAAGAAGGGATTCGTTCTGTAAAGCTCTGTTATCGGGGAAGAGAGAGACGGTACCCGATGAGCAAGCCCCAGCCAACTACGTGCCAGCAGCTGCGGTAATACGTAGGGGGCGAGCGTTATCCGGATTTATTGGGCGTAAAGGGCACGCAGGCGGCTGTTTAGGTGTGATGTGAAAGCCCGGGGCTTAACCCTGAGGTAGCATTGCAAACCGGGCAGCTAGAGTGAGGTAGAGGCAGACAGAATTTCTGGTGTAGCGGTGAAATGCGCAGAGATCAGGAGGAATACCGGAGGCGAAGGCGGTCTGCTGAGCCTTTGACTGACGCTGAGGTGCGAAAGCGTGGGGAGCGAAC…	402
3b9fda7a30118747bdcb773403a77638	d__Bacteria; p__Proteobacteria; c__Gammaproteobacteria; o__Pseudomonadales; f__Moraxellaceae; g__Acinetobacter; s__Acinetobacter_baumannii	552	GGAATATTGGACAATGGGGGGAACCCTGATCCAGCCATGCCGCGTGTGTGAAGAAGGCCTTATGGTTGTAAAGCACTTTAAGCGAGGAGGAGGCTACTTTAGTTAATACCTAGAGATAGTGGACGTTACTCGCAGAATAAGCACCGGCTAACTCTGTGCCAGCAGCCGCGGTAATACAGAGGGTGCGAGCGTTAATCGGATTTACTGGGCGTAAAGCGTGCGTAGGCGGCTTATTAAGTCGGATGTGAAATCCCCGAGCTTAACTTGGGAATTGCATTCGATACTGGTGAGCTAGAGTATGGGAGAGGATGGTAGAATTCCAGGTGTAGCGGTGAAATGCGTAGAGATCTGGAGGAATACCGATGGCGAAGGCAGCCATCTGGCCTAATACTGACGCTG…	427
71abb651197b97cdc5088d8b8088b96c	d__Bacteria; p__Actinobacteriota; c__Actinobacteria; o__Streptosporangiales; f__Nocardiopsaceae; g__Nocardiopsis	544	GGAATATTGCGCAATGGGCGAAAGCCTGACGCAGCGACGCCGCGTGGGGGATGACGGCCTTCGGGTTGTAAACCTCTTTTACCACTAACGCAGGCTCGGGGTTCTCTCCGGGTTGACGGTAGGTGGGGAATAAGGACCGGCTAACTACGTGCCAGCAGCCGCGGTAATACGTAGGGTCCGAGCGTTGTCCGGAATTATTGGGCGTAAAGAGCTCGTGGGCGGTATGTCGCGTCTGCTGTGAAAGACCGGGGATTAACTTCGGTTCTGCAGTGGATACGGGCATGCTAGAGGTAGGTAGGGGAGACTGGAATTCCTGGTGTAGCGGTGAAATGCGCAGATATCAGGAGGAACACCGGTGGCGAAGGCGGGTCTCTGGGCCTTACCTGACGCTGAGGAGCG…	420
f5569534644c525cef56f7d9d421ccc0	d__Bacteria; p__Actinobacteriota; c__Actinobacteria; o__Actinomycetales; f__Actinomycetaceae; g__Actinomyces; s__Schaalia_odontolytica	537	GGAATATTGCACAATGGGCGAAAGCCTGATGCAGCGACGCCGCGTGAGGGATGGAGGCCTTCGGGTTGTAAACCTCTTTCGCTCATGGTCAAGCCGCAACATTGGTTGTGGTGAGGGTAGTGGGTAAAGAAGCGCCGGCTAACTACGTGCCAGCAGCCGCGGTAATACGTAGGGCGCGAGCGTTGTCCGGAATTATTGGGCGTAAAGGGCTTGTAGGCGGTTGGTCGCGTCTGCCGTGAAATCCTCTGGCTTAACTGGGGGCGTGCGGTGGGTACGGGCTGACTTGAGTGCGGTAGGGGAGACTGGAACTCCTGGTGTAGCGGTGGAATGCGCAGATATCAGGAAGAACACCGGTGGCGAAGGCGGGTCTCTGGGCCGTTACTGACGCTGAGGAGCGAA…	418
de3b323baf271fea17d8dcf27fb95c8e	d__Bacteria; p__Firmicutes; c__Bacilli; o__Bacillales; f__Bacillaceae; g__Oceanobacillus	535	GGAATCTTCCGCAATGGACGAAAGTCTGACGGAGCAACGCCGCGTGAGTGATGAAGGTTTTCGGATCGTAAAACTCTGTTGTTAGGGAAGAACAAGTACGAGAGTAACTGCTCGTACCTTGACGGTACCTAACCAGAAAGCCACGGCTAACTACGTGCCAGCAGCCGCGGTAATACGTAGGTGGCAAGCGTTGTCCGGAATTATTGGGCGTAAAGCGCTCGCAGGCGGTCTTTTAAGTCTGATGTGAAATCTTACGGCTCAACCGTAAGCGGTCATTGGAAACTGGAGGACTTGAGTACAGAAGAGGAGAGTGGAATTCCACGTGTAGCGGTGAAATGCGTAGAGATGTGGAGGAACACCAGTGGCGAAGGCGACTCTCTGGTCTGTAACTGACGCTGA…	426
4816bb2f05284aa36de62bea1026dd9c	Unassigned	534	GCTTATTACTATCGAATGTGTGCGAATGTGCGTCATTTCCTTTTCTGCCACGCAGCCAGGGAAGACAGGGAAAACAGCGAAAATCGATTTAATTCACTAATTCCCGTTGTCGATGATCCGTGTAGTTTGGCTGATGGAAGTTTCTAATCAGCCGGTTTTATCGACGCACTTTGCCAGTGATACAAGAAATGTTAATATGATAGGTTTTTTTGTTTATTGGGTGACTGTGAATCGATTTCTTTATGTCATAATAAGGATAAAATATTTAGTCTTCTCTTGAATTGATTTCACCCGCAGCTTCATAGTCAGTTCTGCGTGCTGGGAGGCGGGAGTTCTGGATGGG	343
f5e48abef1705b478868308f581a787c	Unassigned	527	GGTAGAACCGGGGATCAAATCTTATCCAGACCGCTACCCCCGCGGTACGTGCGGCTGACTACTTTGGTACGGACAAAATCAAGTGACAGAATGCCAGATATGGCAGGGCCGCGAAACCCTTCAAGGTTGTTGTTCCAAGGAAAAAAAAAGGCAAAGTGTGACTAATTATGGCAAAAACTTAAAAAAAACTTATAAAAAGAATAACTTTATTGAGTAGATTAGATTTATTTTTAAAACATTACTCTCACTCTCTCTCTTCTTGGCCTAACGACCTCTTAAGTCATGCCTGCCATTTCTGGCTAACTAGACTTAATGATACCATGTAGTTGGATAGTCAGTTCTGACTACGGTCCGGATGGG	360
4e29f7d441657b6c806527f0a041792c	d__Bacteria; p__Actinobacteriota; c__Actinobacteria; o__Corynebacteriales; f__Corynebacteriaceae; g__Corynebacterium	522	GGAATATTGCACAATGGGCGCAAGCCTGATGCAGCGACGCCGCGTGGGGGATGACGGCCTTCGGGTTGTAAACTCCTTTCGCTAGGGACGAAGCGTATTTGTGACGGTACCTGGAGAAGAAGCACCGGCTAACTACGTGCCAGCAGCCGCGGTAATACGTAGGGTGCGAGCGTTGTCCGGAATTACTGGGCGTAAAGAGCTCGTAGGTGGTTTGTCGCGTCGTTTGTGTAAGCCCGCAGCTTAACTGCGGGACTGCAGGCGATACGGGCATAACTTGAGTGCTGTAGGGGAGACTGGAATTCCTGGTGTAGCGGTGGAATGCGCAGATATCAGGAGGAACACCGATGGCGAAGGCAGGTCTCTGGGCAGTAACTGACGCTGAGAAGCGAAAGCATGGGT…	409
23381fc7971d05602961db04ed8d09aa	d__Bacteria; p__Firmicutes; c__Bacilli; o__Bacillales; f__Bacillaceae; g__Geobacillus	508	GGAATCTTCCGCAATGGGCGAAAGCCTGACGGAGCGACGCCGCGTGAGCGAAGAAGGCCTTCGGGTCGTAAAGCTCTGTTGTGAGGGACGAAGGAGCGCCGTTCGAAGAGGGCGGCGCGGTGACGGTACCTCACGAGAAAGCCCCGGCTAACTACGTGCCAGCAGCCGCGGTAATACGTAGGGGGCGAGCGTTGTCCGGAATTATTGGGCGTAAAGCGCGCGCAGGCGGTCCCTTAAGTCTGATGTGAAAGCCCACGGCTCAACCGTGGAGGGTCATTGGAAACTGGGGGACTTGAGGGTAGGAGAGGAGAGCGGAATTCCACGTGTAGCGGTGAAATGCGTAGAGATGTGGAGGAACACCAGTGGCGAAGGCGGCTCTCTGGCCTGCACCTGACGCTG…	427
3c50cbe81eb667a05f57338c5e2b9720	d__Bacteria; p__Proteobacteria; c__Alphaproteobacteria; o__Rhizobiales; f__Rhizobiaceae; g__Phyllobacterium	505	GGAATATTGGACAATGGGCGCAAGCCTGATCCAGCCATGCCGCGTGAGTGATGAAGGCCCTAGGGTTGTAAAGCTCTTTCACCGGTGAAGATAATGACGGTAACCGGAGAAGAAGCCCCGGCTAACTTCGTGCCAGCAGCCGCGGTAATACGAAGGGGGCTAGCGTTGTTCGGATTTACTGGGCGTAAAGCGCACGTAGGCGGACTATTATGTCAGGGGTGAAATCCCGGGGCTCAACCCCGGAACTGCCTTTGATACTGGTAGTCTTGAGTTCGAGAGAGGTGAGTGGAATTCCGAGTGTAGAGGTGAAATTCGTAGATATTCGGAGGAACACCAGTGGCGAAGGCGGCTCACTGGCTCGATACTGACGCTGAGGTGCGAAAGCGTGGGGAGCAAACA…	401
0a60d8678bb9fdeeddff8e029327b1cd	d__Bacteria; p__Proteobacteria; c__Gammaproteobacteria; o__Enterobacterales; f__Morganellaceae; g__Proteus	497	GGAATATTGCACAATGGGCGCAAGCCTGATGCAGCCATGCCGCGTGTATGAAGAAGGCCTTAGGGTTGTAAAGTACTTTCAGCGGGGAGGAAGGTGATAAGGTTAATACCCTTATCAATTGACGTTACCCGCAGAAGAAGCACCGGCTAACTCCGTGCCAGCAGCCGCGGTAATACGGAGGGTGCAAGCGTTAATCGGAATTACTGGGCGTAAAGCGCACGCAGGCGGTCAATTAAGTCAGATGTGAAAGCCCCGAGCTTAACTTGGGAATTGCATCTGAAACTGGTTGGCTAGAGTCTTGTAGAGGGGGGTAGAATCCCATGTGTAGCGGTGAAATGCGTAGAGATGTGGAGGAATACCGGTGGCGAAGGCGGCCCCCTGGACAAAGACTGACGCTCA…	426
429557e305564846afd1a4164ce626ad	d__Bacteria; p__Firmicutes; c__Clostridia	497	GGAATCTTCCGCAATGGGCGAAAGCCTGACGGAGCAACGCCGCGTGAGTGAAGAAGGCCTTCGGGTTGTAAAGCTCTGTCTTGGGGGACGAAGGAGATGACGGTACCCCAGGAGGAAGCCCCGGCTAACTACGTGCCAGCAGCCGCGGTAATACGTAGGGGGCGAGCGTTGTCCGGAATTACTGGGCGTAAAGAGCGCGTAGGCGGGTCATTAAGTCAGGTGTGAAAACCGCGGGCTCAACCTGGGGAGTGCACCTGAAACTGATGATCTTGAGTGCAGGAGAGGAAAGTGGAATTCCTAGTGTAGCGGTGAAATGCGTAGATATTAGGAGGAACACCAGTGGCGAAGGCGGCTTTCTGGCCTACAACTGACGCTGAGGCACGAAAGCGTGGGGAGCAA…	404
0c3128c15c1f3862fa238c13b8161a9d	Unassigned	497	GCTTATTACTATCGAATGTGTGCGAATGTGCGTCATTTCCTTTTCTGCTACGCAGCCAGGGAAAACAGGGAAAACAGCGAAAATCGATTTAATTCACTAATTCCCGTTGTCGATGATCCGTGTAGTTTGGCTGATGGAAGTTTCTAATCAGCCGGTTTTATCGACGCACTTTGCCAGTGATACAAGAAATGTTAATATGATAGGTTTTTTTGTTTATTGGGTGACTGTGAATCGATTTCTTTATGTCATAATAAGGATAAAATATTTAGTCTTCTCTTGAATTGATTTCACCCGCAGCTTCATAGTCAGTTCTGCGTGCTGGGAGGCGGGAGTTCTGGATGGG	343
c9a5d2973e3296fb3863dbae5f67df0b	d__Bacteria; p__Firmicutes; c__Bacilli; o__Thermoactinomycetales; f__Thermoactinomycetaceae; g__uncultured; s__uncultured_bacterium	487	GGAATTTTCCGCAATGGGCGCAAGCCTGACGGAGCAACGCCGCGTGAGTGAGGACGGCCTTCTGGTTGTAAAACTCTGTTCTTTCGAAAGAGCATCCAAGAGCCGAATAAGCTCTTGGATTCGACGGTACGGAAGGAGAAAGCCCCGGCTAACTACGTGCCAGCAGCCGCGGTAATACGTAGGGGGCAAGCGTTGTCCGGATTTATTGGGCGTAAAGGGCGCGCAGGCGGCTTCTTAAGTCAGTTGTGAAAGGTCTCGGCTCAACCGAGGAGTTGCAGCTGAAACTGGGGAGCTTGAGTGCAGTAGAGGAGAGTGGAATTCTCGGTGTAGCGGTGGAATGCGTAGAGATCGGGAGGAACACCAGTGGCGAAGGCGACTCTCTGGACTGCAACTGACGCT…	428
e929410acaf58bd951ba43c136de3f5e	Unassigned	482	GCTTATTACTATCGAATGTGTGCGAATGTGCGTCATTTCCTTTTCTGCCACGCAGCCAGGGAAAACAGGGAAAACAGCGAAAATCGATTTAATTCACTAATTCCCGTTGTCGATGATCCGTGTAGTTTGGCTGATGGAAGTTTCTAATCAGCCGGTTTTATCGACGCACTTTGCCAGTGATACAAGAAATGTTAATATGATTGATTTTTATTTTGTTTATTGGGTGACTGTGAATCGATTTCTTTATGTCATAATAAGGATAAAATCTTTAGTCTTATCTAGAAGTGATTTCACCCGCAGCTTCACAGTCAGTTCTGCGTGGGATTAGATACCCGGTCGGGAGTTAGATAGAAGCGGGAGTTCGGGATGGG	371
1c5f68730988acdd7a3be088ee9281bd	d__Bacteria; p__Firmicutes; c__Clostridia; o__Peptococcales; f__Peptococcaceae; g__uncultured; s__uncultured_bacterium	470	GGAATCTTCCGCAATGGGCGAAAGCCTGACGGAGCAACGCCGCGTGAGTGAAGAAGGCCTTCGGGTTGTAAAGCTCTGTCTTGGGGGGCGAAGGAGATGACGGTACCCCAGGAGGAAGCCCCGGCTAACTACGTGCCAGCAGCCGCGGTAATACGTAGGGGGCGAGCGTTGTCCGGAATTACTGGGCGTAAAGGGCGCGTAGGCGGGTCATTAAGTCAGGTGTGAAAACCGCGGGCTCAACCTGGGGAGTGCACCTGAAACTGATGATCTTGAGTGCAGGAGAGGAAAGTGGAATTCCTAGTGTAGCGGTGAAATGCGTAGATATTAGGAGGAACACCAGTGGCGAAGGCGGCTTTCTGGCCTGCAACTGACGCTGAGGCGCGAAAGCGTGGGGAGCAA…	404
01e6675c376b637a169f1a071d002b7d	d__Bacteria; p__Firmicutes; c__Bacilli; o__Paenibacillales; f__Paenibacillaceae; g__Paenibacillus	467	GGAATCTTCCGCAATGGACGCAAGTCTGACGGAGCAACGCCGCGTGAGTGATGAAGGTTTTCGGATCGTAAAGCTCTGTTGCCAGGGAAGAACGCTTAGGAGAGTAACTGCTCTTAAGGTGACGGTACCTGAGAAGAAAGCCCCGGCTAACTACGTGCCAGCAGCCGCGGTAATACGTAGGGGGCAAGCGTTGTCCGGAATTATTGGGCGTAAAGCGCGCGCAGGCGGTCATTTAAGTTTGGTGTTTAATCCCGGGGCTCAACCCTGGTCAGCACCGAAAACTGGGTGACTTGAGTGCAGAAGAGGAGAGTGGAATTCCACGTGTAGCGGTGAAATGCGTAGAGATGTGGAGGAACACCAGTGGCGAAGGCGACTCTCTGGTCTGTAACTGACGCTGAG…	425
e493c55c254be843a982948f317ca54a	d__Bacteria; p__Firmicutes; c__Bacilli; o__Lactobacillales; f__Enterococcaceae; g__Enterococcus	467	GGAATCTTCGGCAATGGACGCAAGTCTGACCGAGCAACGCCGCGTGAGTGAAGAAGGTTTTCGGATCGTAAAACTCTGTTGTTAGAGAAGAACAAGGATGAGAGTAGAATGTTCATCCCTTGACGGTATCTAACCAGAAAGCCACGGCTAACTACGTGCCAGCAGCCGCGGTAATACGTAGGTGGCAAGCGTTGTCCGGATTTATTGGGCGTAAAGCGAGCGCAGGCGGTTTCTTAAGTCTGATGTGAAAGCCCCCGGCTCAACCGGGGAGGGTCATTGGAAACTGGGAAACTTGAGTGCAGAAGAGGAGAGTGGAATTCCATGTGTAGCGGTGAAATGCGTAGATATATGGAGGAACACCAGTGGCGAAGGCGGCTCTCTGGTCTGTAACTGACGCTG…	427
f173da850117441f5840ef18d46b79f9	d__Bacteria; p__Proteobacteria; c__Alphaproteobacteria; o__Rhizobiales; f__Rhizobiaceae; g__Phyllobacterium	460	GGAATATTGGACAATGGGCGCAAGCCTGATCCAGCCATGCCGCGTGAGTGATGAAGGCCCTAGGGTTGTAAAGCTCTTTCACCGGTGAAGATAATGACGGTAACCGGAGAAGAAGCCCCGGCTAACTTCGTGCCAGCAGCCGCGGTAATAAGAAGGGGGCTAGCGTTGTTCGGATTTACTGGGCGTAAAGCGCACGTAGGCGGACTATTAAGTCAGGGGTGAAATCCCGGGGCTCAACCCCGGAACTGCCTTTGATACTGGTAGTCTTGAGTTCGAGAGAGGTGAGTGGAATTCCGAGTGTAGAGGTGAAATTCGTAGATATTCGGAGGAACACCAGTGGCGAAGGCGGCTCACTGGCTCGATACTGACGCTGAGGTGCGAAAGCGTGGGGAGCAAACA…	401
d40331b6eeb989e2bb3966db61b83745	Unassigned	454	GCTTATTACTATCGAATGTGTGCGAATGTGCATCATTTCCTTTTCTGCCACGCAGCCAGGGAAAACAGGGAAAACAGCGAAAATCGATTTAATTCACTAATTCCCGTTGTCGATGATCCGTGTAGTTTGGCTGATGGAAGTTTCTAATCAGCCGGTTTTATCGACGCACTTTGCCAGTGATACAAGAAATGTTAATATGATTGATTTTTATTTTGTTTATTGGGTGACTGTGAATCGATTTCTTTATGTCATAATAAGGATAAAATCTTTAGTCTTCTCTAGAATTGATTTCACCCGCAGCTTCACAGTCAGTTCTGCGTGGG	323
3dcb71c9695faaed38db12b46efd222a	Unassigned	452	GGCTAATGATCGCTTGCTTTTAGAGTTAGACGATCATGTGATATAGTGCAACAAGTGGGCTTTAGTTATTTGCTTTATCTATTTTTTCATTCTTTACGAGGACCTGTCAAAATGACGAGAATATGTATTTAGCAAAAACAGGGGCTGGTGTGCCATTTAGAAAATTTTCTGTAAAAACTTAATTTGGTCACACATTGAGTTCACACAATCGTTCGTAGCTAAATGTACTATACCGAATTTATGATGCATAACATTGCTTTATAAACTTTACAGTTTAATTAATTTAAAGCAATTTTATACATTCTTCTTCTTCTTCTTCCTTGGCACTACAAAACTTCGAGAGGTCTCAGCCTGCCATTTCTGGCTTAATTTTACCCGTGGAAAAGTACGGGGAGGCGT…	409
e14c84d93e2721189a8b6e9b20a23373	d__Bacteria; p__Firmicutes; c__Bacilli; o__Lactobacillales; f__Streptococcaceae; g__Streptococcus	444	GGAATCTTCGGCAATGGGGGGAACCCTGACCGAGCAACGCCGCGTGAGTGAAGAAGGTTTTCGGATCGTAAAGCTCTGTTGTAAGAGAAGAACGGGTGTGAGAGTGGAAAGTTCACACTGTGACGGTATCTTACCAGAAAGGGACGGCTAACTACGTGCCAGCAGCCGCGGTAATACGTAGGTCCCGAGCGTTGTCCGGATTTATTGGGCGTAAAGCGAGCGCAGGCGGTTAGATAAGTCTGAAGTTAAAGGCTGTGGCTTAACCATAGTATGCTTTGGAAACTGTTTAACTTGAGTGCAGAAGGGGAGAGTGGAATTCCATGTGTAGCGGTGAAATGCGTAGATATATGGAGGAACACCGGTGGCGAAAGCGGCTCTCTGGTCTGTAACTGACGCTGA…	426
66ca0a6f56932608726cd75bb0cb6998	d__Bacteria; p__Proteobacteria; c__Gammaproteobacteria; o__Enterobacterales; f__Morganellaceae; g__Proteus	443	GGAATATTGCACAATGGGCGCAAGCCTGATGCAGCCATGCCGCGTGTATGAAGAAGGCCTTAGGGTTGTAAAGTACTTTCAGCGGGGAGGAAGGTGATAAGGTTAATACCCTTATCAATTGACGTTACCCGCAGAAGAAGCACCGGCTAACTCCGTGCCAGCAGCCGCGGTAATACGGAGGGTGCAAGCGTTAATCGGAATTACTGGGCGTAAAGCGCACGCAGGCGGTCAATTAAGTCAGATGTGAAAGCCCCGAGCTTAACTTGGGAATTGCATCTGAAACTGGTTGGCTAGAGTCTTGTAGAGGGGGGTAGAATTCCATGTGTAGCGGTGAAATGCGTAGAGATGTGGAGGAATACCGGTGGCGAAGGCGCCCCCCTGGACAAAGACTGACGCTCA…	426
46beb7e71aa1dbd2f1a9314e3b03beda	Unassigned	440	GCTTATTACTATCGAATGTGTGCGAATGTGCGTCATTTCCTTTTCTGCCACGCAGCCAGGGAAAACAGGGAAAACAGCGAAAATCGATTTAATTCACTAATTCCCGTTGTCGATGATCCGTGTAGTTTGGCTGATGGAAGTTTCTAATCAGCCGGTTTTATCGACGCACTTTGCCAGCGATACAAGAAATGTTAATATGATAGGTTTTTTTGTTTATTGGGTGACTGTGAATCGATTTCTTTATGTCATAATAAGGATAAAATATTTAGTCTTCTCTTGAATTGATTTCACCCGCAGCTTCATAGTCAGTTCTGCGTGCTGGGAGGCGGGAGTTCTGGATGGG	343
4f415019509d6b8f51718d1e4ad72ea8	d__Bacteria; p__Firmicutes; c__Bacilli; o__Bacillales; f__Bacillaceae; g__Pseudogracilibacillus	440	GGAATCTTCCGCAATGGACGAAAGTCTGACGGAGCAACGCCGCGTGAGTGATGAAGGTTTTCGGATCGTAAAACTCTGTTGTTAGGGAAGAATAAGTATCGGCCGAATAAGCCGGTACCTTGACGGTACCTGACCAGAAAGCCCCGGCTAACTACGTGCCAGCAGCCGCGGTAATACGTAGGGGGCGAGCGTTGTCCGGAATTATTGGGCGTAAAGGGCGCGCAGGCGGTTTTTTAAGTCTGATGTGAAATCTCGTAGCTTAAGTACGAGCGGTCATTGGAAACTGGAAGACTTGAGGACAGAAGAGGAGAGTGGAATTCCACGTGTAGCGGTGAAATGCGTAGATATGTGGAGGAACACCAGTGGCGAAGGCGACTCTCTGGTCTGTAACTGACGCTG…	427
089a58b3f419d4602eb09369396c8c0e	d__Eukaryota	428	TGTCGTAGTGTCGAGATAGAGTTTTGCCGTATTTTAATTCAGTAAATTTTAATTACATTCATTTATGACGTGTATCATGTCGGTCCGCGTTGTCTCCCACTCCCGCGTTGTGTGTGTGTGTGTGTTTGTCGACATCCTGTGACTGTCTGTCTGCGGAGTTCTGCCACCGTACGGGTATGTGATGCTGATTCTGAGCTTGGGTCCCTGCCCTGCTTTCATTCGCTAACACTGAAACCCGGTGATAAATACTCCCTCCAATGTCTCCGATGTGTGTGTGTGTGTGCATGGACATTGGAGGTTGGCTGACGGTACAAAGTTACCATCATTGTCGTCCTCTGTCACCGAGG	347
e8d829722d396eaab82753800ea20bec	d__Bacteria; p__Proteobacteria; c__Alphaproteobacteria; o__Rhizobiales; f__Rhizobiaceae; g__Phyllobacterium	428	GGAATATTGGACAATGGGCGCAAGCCTGATCCAGCCATGCCGCGTGAGTGATGAAGGCCCTAGGGTTGTAAAGCTCTTTCACCGGTGAAGATAATGACGGTAACCGGAGAAGAAGCCCCGGCTAACTTCGTGCCAGCAGCCGCGGTAATACGAAGGGGGCTAGCGTTGTTCGGATTTACTGGGCGTAAAGCGCACGTAGGCGGACTATTAAGTCAGGGGTGAAATCCCGGGGCTCAACCCCGGAACTGCCTTTGATACTGGTAGTCTTGAGTTCAAGAGAGGTGAGTGGAATTCCGAGTGTAGAGGTGAAATTCGTAGATATTCGGAGGAACACCAGTGGCGAAGGCGGCTCACTGGCTCGATACTGACGCTGAGGTGCGAAAGCGTGGGGAGCAAACA…	401
9a3737bf4c6c57e247b0f723baa1955b	d__Bacteria; p__Firmicutes; c__Bacilli; o__Staphylococcales; f__Staphylococcaceae; g__Staphylococcus	421	GGAATCTACCGCAATGGGCGAAAGCCTGACGGAGCAACGCCGCGTGAGTGATGAAGGTCTTCGGATCGTAAAACTCTGTTATCAGGGAAGAACAAATGTGTAAGTAACTGTGCACATCTTGACGGTACCTGATCAGAAAGCCACGGCTAACTACGTGCCAGCAGCCGCGGTAATACGTAGGTGGCAAGCGTTATCCGGAATTATTGGGCATAAAGCGCGCGTAGGCGGTTTTTTAAGTCTGATGTGAAAGCCCACGGCTCAACCGTGGAGGGTCATTGGAAACTGGAAAACTTGAGTGCAGAAGAGGAAAGTGGAATTCCATGTGTAGCGGTGAAATGCGCAGAGATATGGAGGAACACCAGTGGCGAAGGCGACTTTCTGGTCTGTAACTGACGCTGA…	426
fb0095f645e3220daa653cd94bbb0ca5	d__Bacteria; p__Proteobacteria; c__Gammaproteobacteria; o__Gammaproteobacteria_Incertae_Sedis; f__Unknown_Family; g__Candidatus_Ovatusbacter; s__uncultured_bacterium	420	GGAATATTGGACAATGGGCGCAAGCCTGATCCAGCAATGCCGCGTGTGTGAAGAAGGCCTGCGGGTTGTAAAGCACTTTCGGTGGGGAGGAAAGGCTCTAAGCTAATACCTTAGAGAGTTGACGTTACCCACAGAAGAAGCACCGGCTAACTCTGTGCCAGCAGCCGCGGTAATACAGAGGGTGCGAGCGTTAATCGGAATTACTGGGCGTAAAGGGTGCGTAGGTGGTTCAATAAGTTAGGTGTGAAAGCCCCGGGCTTAACCTGGGAATGGCGCCTAATACTGTTGAGCTAGAGTACTGTAGAGGAAGGTGGAATTTCCGGTGTAGCGGTGAAATGCGTAGATATCGGAAGGAACATCAGTGGCGAAGGCGACTTTCTGGACAGATACTGACACTGA…	426
9bea2ec4cdadb668d7b79a0dcfc76b54	d__Bacteria; p__Proteobacteria; c__Alphaproteobacteria; o__Rickettsiales; f__Mitochondria; g__Mitochondria	417	TAATACAGAAAATACAAGCGTTATTCACTTTATTTGGCGTAAAGCGTTTTAAGGTTTTATATTAATTTTATTTTAAAATATTTAATTTAAATTTGAATAAAAAATAAATAATAATATAATAAGAGTATTATAAAAGTATTAAGAATTTTTTGAGAAGTAGTGAAATGCAATGATACAAAAAAAAATACCAAAGGCGAAGGCATAATACTATATAATAACTGACACTTATAAACGAAAGCTAAGGTAGCAAATAGGATTAG	260
42fc06f7579fd946759b72a84f269895	d__Bacteria; p__Firmicutes; c__Clostridia; o__Clostridiales; f__Clostridiaceae; g__Clostridium_sensu_stricto_3	409	GGAATATTGCACAATGGGGGAAACCCTGATGCAGCAACGCCGCGTGAGTGATGAAGGCCTTCGGGTTGTAAAGCTCTGTCTTCAGGGACGATAATGACGGTACCTGAGGAGGAAGCCACGGCTAACTACGTGCCAGCAGCCGCGGTAATACGTAGGTGGCAAGCGTTGTCCGGATTTACTGGGCGTAAAGGGAGCGTAGGCGGATACTTAAGTGGGATGTGAAATACCTGGGCTTAACTTGGGTGCTACATTCCAAACTGGGTGTCTAGAGTGTTGGAGAGGAAAGTGGAATTCCTAGTGTAGCGGTGAAATGCGTAGAGATTAGGAAGAACACCAGTGGCGAAGGCGACTTTCTGGACAATAACTGACGCTGAGGCTCGAAAGCGTGGGGAGCAAACA…	401
8b90202adf28c5135da7958fb99c3906	d__Bacteria; p__Firmicutes; c__Bacilli; o__Staphylococcales; f__Staphylococcaceae; g__Staphylococcus	399	GGAATCTTCCGCAATGGGCGAAAGCCTGACGGAGCAACGCCGCGTGAGTGATGAAGGTCTTCGGATCGTAAAACTCTGTTATCAGGGAAGAACAAATGTGTAAGTAACTGTGCACATCTTGACGGTACCTGATCAGAAAGCCACGGCTAACTACGTGCCAGCAGCCGCGGTAATACGTAGGTGGCAAGCGTTATCCGGAATTATTGGGCGTAAAGCGCGCGTAGGCGGTTTTTTAAGTCTGATGTGAAAGCCCACGGCTCAACCGTGGAGGGTCATTGGAAACTGGAAAACTTGAGTGCAGAAGAGGAAAGTGGAATTCCATGTGTAGCGGTGAAATGCGCAGAGATATGGAGGAACACCAGTGGCGAAGGCGACTTTCTGGTCTGTAACTGACGCTGA…	426
f9fc22248e02033e0b0b6255c0f4e347	d__Bacteria; p__Proteobacteria; c__Alphaproteobacteria; o__Rhodobacterales; f__Rhodobacteraceae; g__Paracoccus	382	GGAATCTTAGACAATGGGGGCAACCCTGATCTAGCCATGCCGCGTGAGTGATGAAGGCCCTAGGGTTGTAAAGCTCTTTCAGCTGGGAAGATAATGACGGTACCAGCAGAAGAAGCCCCGGCTAACTCCGTGCCAGCAGCCGCGGTAATACGGAGGGGGCTAGCGTTGTTCGGAATTACTGGGCGTAAAGCGCACGTAGGCGGATTGGAAAGTTGGGGGTGAAATCCCGGGGCTCAACCCCGGAACTGCCTCCAAAACTATCAGTCTGGAGTTCGAGAGAGGTGAGTGGAATTCCGAGTGTAGAGGTGAAATTCGTAGATATTCGGAGGAACACCAGTGGCGAAGGCGGCTCACTGGCTCGATACTGACGCTGAGGTGCGAAAGCGTGGGGAGCAAACA…	401
7e717c89fc3d185de683f102b4711cf6	d__Bacteria; p__Bacteroidota; c__Bacteroidia; o__Bacteroidales; f__Prevotellaceae; g__Prevotella; s__Prevotella_timonensis	380	GGAATATTGGTCAATGGGCGAGAGCCTGAACCAGCCAAGTAGCGTGCAGGATGACGGCCCTATGGGTTGTAAACTGCTTTTATGTGGGGATAAAGTGCGTGACGTGTCATGCATTGCAGGTACCACATGAATAAGGACCGGCTAATTCCGTGCCAGCAGCCGCGGTAATACGGAAGGTCCAGGCGTTATCCGGATTTATTGGGTTTAAAGGGAGCGTAGGCTGTCTATTAAGCGTGTTGTGAAATTTACCGGCTCAACCGGTGGCTTGCAGCGCGAACTGGTCGACTTGAGTATGCAGGAAGTAGGCGGAATTCATGGTGTAGCGGTGAAATGCTTAGATATCATGACGAACTCCGATTGCGCAGGCAGCTTACTGTAGCATAACTGACGCTGATGCTC…	421
048a4283884ce23faa5228913103db39	d__Bacteria; p__Proteobacteria; c__Gammaproteobacteria; o__Alteromonadales; f__Idiomarinaceae; g__Aliidiomarina; s__Aliidiomarina_sanyensis	376	GGAATATTGGACAATGGGGGCAACCCTGATCCAGCCATGCCGCGTGTGTGAAAAAGGCCTTCGGGTTGTAAAGCACTTTCAGTGATGAGGAAGGCTTGCAGATTAATACTCTGCGAGATTGACGTTAGCCACAGAAGAAACACCGGCTAACTCCGTGCCAGCAGCCGCGGTAATACGGAGGGTGCAAGCGTTAATCGGAATTACTGGGCGTAAAGCGCACGTAGGCGGTTTATTAAGCTAGATGTGAAAGCCCCGGGCTTAACCTGGGAATTGCATTTAGAACTGGCAGGCTAGAGTTTTGGAGAGGGTGGTAGAATTTCCAGTGTAGCGGTGAAATGCGTAGATATTGGAAGGAATACCAGTGGCGAAGGCGGCCACCTGGCCAAAAACTGACGCTGA…	426
0b108af68f23a0708c7988bf76b3cdad	d__Bacteria; p__Firmicutes; c__Bacilli; o__Bacillales; f__Bacillaceae; g__Pseudogracilibacillus	376	GGAATCTTCCGCAATGGACGAAAGTCTGACGGAGCGACGCCGCGTGAGTGATGAAGGTCTTCGGATCGTAAAACTCTGTTGTTAGGGAAGAACAAGTATCGACCGAATAAGTCGGTACCTTGACGGTACCTAACCAGAAAGCCCCGGCTAACTACGTGCCAGCAGCCGCGGTAATACGTAGGGGGCGAGCGTTGTCCGGAATTATTGGGCGTAAAGGGCGCGCAGGCGGTCTTCTAAGTCTGATGTGAAATCTCGTAGCTTAACTACGAGCGGTCATTGGAAACTGGGAGACTTGAGGACAGAAGAGGAGAGTGGAATTCCACGTGTAGCGGTGAAATGCGTAGAGATGTGGAGGAACACCAGTGGCGAAGGCGACTCTCTGGTCTGTAACTGACGCTG…	427
148e392b6729cefa9009d0fb4c3c71a8	d__Bacteria; p__Firmicutes; c__Bacilli; o__Staphylococcales; f__Staphylococcaceae; g__Staphylococcus	373	GGAATCTTCCGCAATGGGCGAAAGCCTGACGGAGCAACGCCGCGTGAGTGATGAAGGTCTTCGGATCGTAAAACTCTGTTATCAGGGAAGAACAAATGTGTAAGTAACTGTGCACATCTTGACGGTACCTGATCAGAAAGCCACGGCTAACTACGTGCCAGCAGCCGCGGTAATACGTAGGTGGCAAGCGTTATCCGGAATTATTGGGCGTAAAGCGCGCGTAGGCGGTTTTTTAAGTCTGATGTGAAAGCCCACGGCTCAACCGTGGAGGGTCATTGGAAACTGGAAAACTTGAGTGCAGAAGAGGAAAGTGGAATTCCATGTGTGGCGGTGAAATGCGCAGAGATATGGAGGAACACCAGTGGCGAAGGCGACTTTCTGGTCTGTAACTGACGCTGA…	426
533d5fd828463e162c22867ab188b7b4	d__Bacteria; p__Actinobacteriota; c__Actinobacteria; o__Micrococcales; f__Microbacteriaceae	373	GGAATATTGCACAATGGGCGCAAGCCTGATGCAGCAACGCCGCGTGAGGGATGACGGCCTTCGGGTTGTAAACCTCTTTTAGTAGGGAAGAAGCGAAAGTGACGGTACCTGCAGAAAAAGCACCGGCTAACTACGTGCCAGCAGCCGCGGTAATACGTAGGGTGCAAGCGTTGTCCGGAATTATTGGGCATAAAGAGCTCGTAGGCGGCTTGTCGCGTCTGCTGTGAAAACCCGAGGCTCAACCTCGGGCCTGCAGTGGGTACGGGCAAGCTAGAGTGCGGTAGGGGAGATTGGAATTCCTGGTGTAGCGGTGGAATGCGCAGATATCAGGAGGAACACCGATGGCGAAGGCAGATCTCTGGGCCGTAACTGACGCTGAGGAGCGAAAGCATGGGGAGC…	406
4a205bbe978a17fbd5a7a5d837812de7	d__Bacteria; p__Proteobacteria; c__Gammaproteobacteria; o__Pseudomonadales; f__Pseudomonadaceae; g__Pseudomonas	370	GGAATATTGGACAATGGGCGAAAGCCTGATCCAGCCATGCCGCGTGTGTGAAGAAGGTCTTCGGATTGTAAAGCACTTTAAGTTGGGAGGAAGGGTTGTACGTTAATACCGTGCAATTTTGACGTTACCGACAGAATAAGCACCGGCTAACTCTGTGCCAGCAGCCGCGGTAATACAGAGGGTGCAAGCGTTAATCGGAATTACTGGGCGTAAAGCGCGCGTAGGTGGTTCGTTAAGTTGGATGTGAAAGCCCCGGGCTCAACCTGGGAACTGCATCCAAAACTGGCGAGCTAGAGTACGGTAGAGGGTGGTGGAATTTCCTGTGTAGCGGTGAAATGCGTAGATATAGGAAGGAACACCAGTGGCGAAGGCGACCACCTGGACTGATACTGACACTGA…	426
f359cb8f0503a964172657afb08609c2	d__Bacteria; p__Actinobacteriota; c__Coriobacteriia; o__Coriobacteriales; f__Atopobiaceae; g__Atopobium; s__Atopobium_vaginae	370	GGAATCTTGCACAATGGGCGAAAGCCTGATGCAGCGACGCCGCGTGCGGGATGAAGGCCTTCGGGTTGTAAACCGCTTTCAGCAGGGACGAGGCCGCAAGGTGACGGTACCTGCAGAAGAAGCCCCGGCTAACTACGTGCCAGCAGCCGCGGTAATACGTAGGGGGCAAGCGTTATCCGGATTCATTGGGCGTAAAGCGCGCGTAGGCGGTCTGTTAGGTCAGGAGTTAAATCTGGGGGCTCAACCCCTATCCGCTCCTGATACCGGCAGGCTTGAGTCTGGTAGGGGAAGATGGAATTCCAAGTGTAGCGGTGAAATGCGCAGATATTTGGAAGAACACCGGTGGCGAAGGCGGTCTTCTGGGCCATGACTGACGCTGAGGCGCGAAAGCTAGGGGAG…	407
83769483f5e05c72e99ef5848874ad11	d__Bacteria; p__Firmicutes; c__Bacilli; o__Staphylococcales; f__Staphylococcaceae; g__Staphylococcus	368	GGAATCTTCCGCAATGGGCGAAAGCCTGACGGAGCAACGCCGCGTGAGTGATGAAGGTCTTCGGATCGTAAAACTCTGTTATCAGGGAAGAACAAATGTGTAAGTAACTGTGCACATCTTGACGGTACCTGATCAGAAAGCCACGGCTAACTACGTGCCAGCAGCCGCGGTAATACGTAGGTGGCAAGCGTTATCCGGAATTATTGGGCGTAAAGCGCGCGTAGGCGGTTTTTTAAGTCTGATGCGAAAGCCCACGGCTCAACCGTGGAGGGTCATTGGAAACTGGAAAACTTGAGTGCAGAAGAGGAAAGTGGAATTCCATGTGTAGCGGTGAAATGCGCAGAGATATGGAGGAACACCAGTGGCGAAGGCGACTTTCTGGTCTGTAACTGACGCTGA…	426
7d66a591735e908831ebcefda1451701	d__Bacteria; p__Proteobacteria; c__Gammaproteobacteria; o__Enterobacterales; f__Morganellaceae; g__Proteus	357	GGAATATTGCACAATGGGCGCAAGCCTGATGCAGCCATGCCGCGTGTATGAAGAAGGCCTTAGGGTTGTAAAGTACTTTCAGCGGGGAGGAAGGTGATAAGGTTAATACCCTTGTCAATTGACGTTACCCGCAGAAGAAGCACCGGCTAACTCCGTGCCAGCAGCCGCGGTAATACGGAGGGTGCAAGCGTTAATCGGAATTACTGGGCGTAAAGCGCACGCAGGCAGTCAATTAAGTCAGATGTGAAAGCCCCGAGCTTAACTTGGGAATTTCATCTGAAACTGGTTGGCTAGAGTCTTGTAGAGGGGGGTAGAATTCCATGTGTAGCGGTGAAATGCGTAGAGATGTGGAGGAATACCGGTGGCGAAGGCGGCCCCCTGGACAAAGACTGACGCTCA…	426
1ca79275df01db977882826fe48336d5	d__Bacteria; p__Proteobacteria; c__Alphaproteobacteria; o__Sphingomonadales; f__Sphingomonadaceae; g__Altererythrobacter	350	GGAATATTGGACAATGGGCGAAAGCCTGATCCAGCAATGCCGCGTGAGTGATGAAGGCCTTAGGGTTGTAAAGCTCTTTTACCAGGGATGATAATGACAGTACCTGGAGAATAAGCTCCGGCTAACTCCGTGCCAGCAGCCGCGGTAATACGGAGGGAGCTAGCGTTGTTCGGAAATACTGGGCGTAAAGCGAACGTAGGCGGCTAAGTAAGTCAGGGGTGAAATCCCGGGGCTCAACCCCGGAACTGCCTTTGAAACTGCATAGCTAGAATCCTGGAGAGGCGAGTGGAATTCCGAGTGTAGAGGTGAAATTCGTAGATATTCGGAAGAACACCAGTGGCGAAGGCGACTCGCTGGACAGGTATTGACGCTGAGGTTCGAAAGCGTGGGGAGCAAACA…	401
9c0418d02fb0518200956351b173d7e3	d__Bacteria; p__Firmicutes; c__Bacilli; o__Staphylococcales; f__Staphylococcaceae; g__Staphylococcus	349	GGAATCTTCCGCAATGGGCGAAAGCCTGACGGAGCAACGCCGCGTGAGTGATGAAGGTCTTCGGATCGTAAAGCTCTGTTATCAGGGAAGAACAAATGTGTAAGTAACTGTGCACATCTTGACGGTACCTGATCAGAAAGCCACGGCTAACTACGTGCCAGCAGCCGCGGTAATACGTAGGTGGCAAGCGTTATCCGGAATTATTGGGCGTAAAGCGCGCGTAGGCGGTTTTCTAAGTCTGATGTGAAAGCCCACGGCTCAACCGTGGAGGGTCATTGGAAACTGGAAAACTTGAGTGCAGAAGAGGAAAGTGGAATTCCATGTGTAGCGGTGAAATGCGCAGAGATATGGAGGAACACCAGTGGCGAAGGCGACTTTCTGGTCTGTAACTGACGCTGA…	426
59aeea0d8b79883c3365926e512e6a53	d__Bacteria; p__Proteobacteria; c__Alphaproteobacteria; o__Rhizobiales; f__Rhizobiaceae; g__Phyllobacterium	345	GGAATATTGGACAATGGGCGCAAGCCTGATCCAGCCATGCCGCGTGAGTGATGAAGGCCCTAGGGTTGTAAAGCTCTTTCACCGGTGAAGATAATGACGGTAACCGGAGAAGAAGCCCCGGCTAACTTCGTGCCAGCAGCCGCGGTAATACGAAGGGGGCTAGCGTTGTTCGGATTTACTGGGCGTAAAGCGCACGTAGGCGGACTATTAAGTCAGGGGTGAAATCCCGGGGCTCAACCCCGGAACTGCCTTTGATACTGGTAGTCTTGAGTTCGAGAGATGTGAGTGGAATTCCGAGTGTAGAGGTGAAATTCGTAGATATTCGGAGGAACACCAGTGGCGAAGGCGGCTCACTGGCTCGATACTGACGCTGAGGTGCGAAAGCGTGGGGAGCAAACA…	401
b670b8f8fff795a530a099acba1f1ab4	d__Bacteria; p__Proteobacteria; c__Gammaproteobacteria; o__Enterobacterales; f__Yersiniaceae; g__Serratia	343	GGAATATTGCACAATGGGCGCAAGCCTGATGCAGCCATGCCGCGTGTGTGAAGAAGGCCTTCGGGTTGTAAAGCACTTTCAGCGAGGAGGAAGGGTAGTGTGTTAATAGCACATTGCATTGACGTTACTCGCAGAAGAAGCACCGGCTAACTCCGTGCCAGCAGCCGCGGTAATACGGAGGGTGCAAGCGTTAATCGGAATTACTGGGCGTAAAGCGCACGCAGGCGGTTTGTTAAGTCAGATGTGAAATCCCCGCGCTTAACGTGGGAACTGCATTTGAAACTGGCAAGCTAGAGTCTTGTAGAGGGGGGTAGAATTCCAGGTGTAGCGGTGAAATGCGTAGAGATCTGGAGGAATACCGGTGGCGAAGGCGGCCCCCTGGACAAAGACTGACGCTCA…	426
27e2d04ce27dce9048168a8309ced69b	Unassigned	337	GCTTATTACTATCGAATGTGTGCGAATGTGCGTCATTTCCTTTTCTGCCACGCAGCCAGGGAAAACAGGGAAAACAGCGAAAATCGATTTAATTCACTAATTCCCGTTGTCGATGATCCGTGTAGTTTGGCTGATGGAAGTTTCTAATCAGCCGGTTTTATCGACGCACTTTGCCAGTGATATAAGAAATGTTAATATGATTGATTTTTATTTTGTTTATTGGGTGACTGTGAATCGATTTCTTTATGTCATAATAAGGATAAAATCTTTAGTCTTCTCTAGAATTGATTTCACCCGCAGCTTCACAGTCAGTTCTGCGTGGG	323
ac61418f26c178196b9089925f5cfbe4	d__Bacteria; p__Proteobacteria; c__Alphaproteobacteria; o__Rhizobiales; f__Rhizobiaceae; g__Phyllobacterium	337	GGAATATTGGACAATGGGCGTAAGCCTGATCCAGCCATGCCGCGTGAGTGATGAAGGCCCTAGGGTTGTAAAGCTCTTTCACCGGTGAAGATAATGACGGTAACCGGAGAAGAAGCCCCGGCTAACTTCGTGCCAGCAGCCGCGGTAATACGAAGGGGGCTAGCGTTGTTCGGATTTACTGGGCGTAAAGCGCACGTAGGCGGACTATTAAGTCAGGGGTGAAATCCCGGGGCTCAACCCCGGAACTGCCTTTGATACTGGTAGTCTTGAGTTCGAGAGAGGTGAGTGGAATTCCGAGTGTAGAGGTGAAATTCGTAGATATTCGGAGGAACACCAGTGGCGAAGGCGGCTCACTGGCTCGATACTGACGCTGAGGTGCGAAAGCGTGGGGAGCAAACA…	401
11565c9aa187e6f19feaf87183b34e7d	d__Bacteria; p__Proteobacteria; c__Alphaproteobacteria; o__Rhizobiales; f__Rhizobiaceae; g__Phyllobacterium	336	GGAATATTGGACAATGGGCGCAAGCCTGATCCAGCCATGCCGCGTGAGTGATGAAGGCCCTAGGGTTGTAAAGCTCTTTCACCGGTGAAGATAATGACGGTAACCGGAGAAGAAGCCCCGGCTAACTTCGTGCCAGCAGCCGCGGTAATACGAAGGGGGCTAGCGTTGTTCGGATTTACTGGGCGTAAAGCGCACGTAGGCGGACTATTAAGTCAGGGGTGAAATCCCGGGGCTCAACCCCGGAACTGCCTTTGATACTGGTAGTCTTGAGTTCGAGAGAGGTGAGTGGAATTCCGAGTGTAGAGGTGAAATTCGTAGATATTCGGAGGAACACCAGTGGCGAAGGCGGCTCACTGGCTCGATACTGACGCTGTGGTGCGAAAGCGTGGGGAGCAAACA…	401
ef0ffc936a086db298fd4cb478e6291b	Unassigned	336	TTCCCACTGTCTTCACGTAACATTCACGGGGGAGTTTGATGCCCAATCGAGGAGTATTTTTTTCTTCGGTGTACTATACTTTTACACTCGAAGCGGAAGATGTGTGTGAGAGTGTGGGCTAGAATGTAAGAATTGTTACAAGTTGCTTTCGCTTTTCGCTTTTCGCGGATTCTCCAACATGAGGCAACACTGATACACACCTTTGCACACATGTGTTGTCAGTGATATGTGCTGAGATTTCGGTGGTTGGATTAGAAACC	260
494c2f3a6eb079e88b203ed38b406fac	d__Bacteria; p__Actinobacteriota; c__Actinobacteria; o__Micrococcales; f__Micrococcaceae; g__Micrococcus	325	GGAATATTGCACAATGGGCGGAAGCCTGATGCAGCGACGCCGCGTGAGGGATGACGGCCTTCGGGTTGTAAACCTCTTTCAGTAGGGAAGAAGCGGAAGTGACGGTACCTGCAGAAGAAGCACCGGCTAACTACGTGCCAGCAGCCGCGGTAATACGTAGGGTGCGAGCGTTATCCGGAATTATTGGGCGTAAAGAGCTCGTAGGCGGTTTGTCGCGTCTGTCGTGAAAGTCCGGGGCTTAACCCCGGATCTGCGGTGGGTACGGGCAGACTAGAGTGCAGTAGGGGAGACTGGAATTCCTGGTGTAGCGGTGGAATGCGCAGATATCAGGAGGAACACCGATGGCGAAGGCAGGTCTCTGGGCTGTAACTGACGCTGAGGAGCGAAAGCATGGGGAGC…	406
c4daaefe3b4b59d794bf7a02174f3732	Unassigned	323	GCTTATTACTATCGAATGTGTGCGAATGTGCGTCATTTCCTTTTCTGCCACGCAGCCAGGGAAAACAGGGAAAACAGCGAAAATCGATTTAATTCACTAATTTCCGTTGTCGATGATCCGTGTAGTTTGGCTGATGGAAGTTTCTAATCAGCCGGTTTTATCGACGCACTTTGCCAGTGATACAAGAAATGTTAATATGATTGATTTTTATTTTGTTTATTGGGTGACTGTGAATCGATTTCTTTATGTCATAATAAGGATAAAATCTTTAGTCTTCTCTAGAATTGATTTCACCCGCAGCTTCACAGTCAGTTCTGCGTGGGATTAGATACCCGGTCGGGAGTTAGATAGAAGCGGGAGTTCTGGATGGG	371
f97da40e372b068300f9186f835c33f2	d__Bacteria; p__Firmicutes; c__Bacilli; o__Lactobacillales; f__Leuconostocaceae; g__Weissella	310	GGAATCTTCCACAATGGGCGCAAGCCTGATGGAGCAACGCCGCGTGTGTGATGAAGGGTTTCGGCTCGTAAAACACTGTTATAAGAGAAGAACGGCACTGAGAGTAACTGTTCAGTGTGTGACGGTATCTTGCCAGAAAGGAACGGCTAAATACGTGCCAGCAGCCGCGGTAATACGTATGTTCCAAGCGTTATCCGGATTTATTGGGCGTAAAGCGAGCGCAGACGGTTATTTAAGTCTGAAGTGAAAGCCCTCAGCTCAACTGAGGAATGGCTTTGGAAACTGGATGACTTGAGTGCAGTAGAGGAAAGTGGAACTCCATGTGTAGCGGTGAAATGCGTAGATATATGGAAGAACACCAGTGGCGAAGGCGGCTTTCTGGACTGTAACTGACGTTGA…	426
d13746dab4e8e5a07d78d41aecb88da6	d__Bacteria; p__Proteobacteria; c__Gammaproteobacteria; o__Nitrococcales; f__Nitrococcales_Incertae_Sedis; g__Methylonatrum	306	GGAATATTGGACAATGGGGGCAACCCTGATCCAGCAATGCCGCGTGTATGAAGAAGGCCTGCGGGTTGTAAAGCACTTTCAGTAGGGAGGAAAAGCTCACGGTTAATACCCGTGAGTGTTGACGTTACCTACAGAAGAAGCACCGGCTAACTCCGTGCCAGCAGCCGCGGTAATACGGAGAGTGCAAGCGTTAATCGGAATTACTGGGCGTAAAGCGCGCGTAAGTGGTTTGGTAAGTTAGCTGTGAAAGCCCCGGGCTCAACCTGGGAATTGCAGTTAATACTGCCTCACTAGAGTCTGGCAGAGGGTAGTGGAATTCCAGGTGTAGCGGTGAAATGCGTAGATATCTGGAGGAACACCAGTGGCGAAGGCGACTGCCTAGGCCAAGACTGACACTGA…	426
4b9b3b20243725f6550458a41d9bb482	d__Bacteria; p__Proteobacteria; c__Alphaproteobacteria; o__Rhodobacterales; f__Rhodobacteraceae; g__Rubellimicrobium; s__uncultured_bacterium	305	GGAATCTTAGACAATGGGCGCAAGCCTGATCTAGCCATGCCGCGTGGGTGATGAAGGCCTTAGGGTCGTAAAGCCCTTTCGCCGGGGAAGATAATGACGGTACCCGGTAAAGAAACCCCGGCTAACTCCGTGCCAGCAGCCGCGGTAATACGGAGGGGGTTAGCGTTGTTCGGAATGACTGGGCGTAAAGCGCGCGTAGGCGGATCGGAAAGTTGGGGGTGAAATCCCGGGGCTCAACCCCGGAATGGCCTTCAAAACTCCCGGTCTTGAGTTCGAGAGAGGTGAGTGGAATTCCGAGTGTAGAGGTGAAATTCGTAGATATTCGGAGGAACACCAGTGGCGAAGGCGGCTCACTGGCTCGATACTGACGCTGAGGTGCGAAAGCGTGGGGAGCAAACA…	401
ac4b2651b8693763566e37dfd70b8ecf	Unassigned	301	GCTTATTACTATCGAATGTGTGCGAATGTGCGTCATTTCCTTTTCTGCCACGCAGCCAGGGAAAACAGGGAAAACAGCGAAAATCGATTTAATTCACTAATTCCCGTTGTCGATGATCCGTGTAGTATGGCTGATGGAAGTTTCTAATCAGCCGGTTTTATCGACGCACTTTGCCAGTGATACAAGAAATGTTAATATGATTGATTTTTATTTTGTTTATTGGGTGACTGTGAATCGATTTCTTTATGTCATAATAAGGATAAAATCTTTAGTCTTCTCTAGAATTGATTTCACCCGCAGCTTCACAGTCAGTTCTGCGTGGG	323
a46c2767687524c1b5dc6076ffb10fb2	d__Bacteria; p__Firmicutes	299	GGAATCTTCCGCAATGAGCGAAAGCCTGACGGAGCAACGCCGCGTGAGTGAAGAAGGCCTTCGGGTTGTAAAGCTCTGTCTTGGGGGACGTAGGAGATGACGGTACCCCAGGAGGAAGCCCCGGCTAACTACGTGCCAGCAGCCGCGGTAATACGTAGGGGGCGAGCGTTGTCCGGAATTACTGGGCGTAAAGGGCGCGTAGGCGGGTCATTAAGTCAGGTGTGAAAACCGCGGGCTCAACCTGGGGAGTGCACCTGAAACTGATGATCTTGAGTGCAGGAGAGGAAAGTGGAATTCCTAGTGTAGCGGTGAAATGCGTAGATATTAGGAGGAACACCAGTGGCGAAGGCGGCTTTCTGGCCTGCAACTGACACTGAGGCGCGAAAGCGTGGGGAGCAA…	404
73c6a0620ed219dbd2f597dbba40f73c	d__Bacteria; p__Firmicutes; c__Clostridia; o__Peptococcales; f__Peptococcaceae; g__uncultured; s__uncultured_bacterium	297	GGAATCTTCCGCAATGGGCGAAAGCCTGACGGAGCAACGCCGCGTGAGTGAAGAAGGCCTTCGGGTTGTAAAGCTCTGTCTTGGGGGACGAAGGAGATGACGGTACCCCAGGAGGAAGCCCCGGCTAACTACGTGCCAGCAGCCGCGGTAATACGTAGGGGGCGAGCGTTGTCCAGAATTACTGGGCGTAAAGGGCGCGTAGGCGGGTCATTAAGTCAGGTGTGAAAACCGCGGGCTCAACCTGGGGAGTGCACCTGAAACTGATGATCTTGAGTGCAGGAGAGGAAAGTGGAATTCCTAGTGTAGCGGTGAAATGCGTAGATATTAGGAGGAACACCAGTGGCGAAGGCGGCTTTCTGGCCTGCAACTGACGCTGAGGCGCGAAAGCGTGGGGAGCAA…	404
b55c43de6a8ae104f0e05009eb2d5f0c	d__Bacteria; p__Actinobacteriota; c__Actinobacteria; o__Micrococcales; f__Microbacteriaceae	291	GGAATATTGCACAATGGGCGCAAGCCTGATGCAGCAACGCCGCGTGAGGGATGACGGCCTTCGGGTTGTAAACCTCTTTTAGTAGGGAAGAAGCGAAAGTGACGGTACCTGCAGAAAAAGCACCGGCTAACTACGTGCCAGCAGCCGCGGTAATACGTAGGGTGCAAGCGTTGTCCGGAATTATTGGGCGTAAAGAGCTCGTAGGCGGCTTGTCGCGTCTGCTGTGAAAACCCGAGGCTCAACCTCGGGCCTGCAGTGGGTACGGGCAAGCTAGAGTGCGGTAGGGGAGATTGGAATTCCTGGTGTAGCGATGGAATGCGCAGATATCAGGAGGAACACCGATGGCGAAGGCAGATCTCTGGGCCGTAACTGACGCTGAGGAGCGAAAGCATGGGGAGC…	406
6dd6b82e78a2ccceaa5a1a5335b0416d	d__Bacteria; p__Firmicutes; c__Thermoanaerobacteria; o__Caldicellulosiruptorales; f__Caldicellulosiraptoraceae; g__Caldicellulosiruptor; s__Caldicellulosiruptor_acetigenus	286	GGAATCTTGCGCAATGGGCGAAAGCCTGACGCAGCGACGCCGCGTGAGGGAAGAAGCCCTTCGGGGTGTAAACCTCTTTGGACGGGGAGAAGAGGAAGATAGTACCCGTTTAAAAAGCCACGGCTAACTACGTGCCAGCAGCCGCGGTAATACGTAGGTGGCAAGCGTTGTCCGGAATTACTGGGCGTAAAGGGTGCGTAGGCGGCCTGGTAAGTTGAGCGTGAAATTTTTGGGCTCAACCCAAAAGGAGCGCTCAATACTGCCGGGCTTGAGTGCGGGAGAGGACGGCGGAATTCCCGGTGTAGCGGTGAAATGCGTAGATATCGGGAGGAACACCAGTGGCGAAGGCGGCCGTCTGGACCGTAACTGACGCTGAGGCACGAAAGCGTGGGGAGCAAA…	403
78d365ceba4983203ffc1856d32e5f0c	d__Bacteria; p__Proteobacteria; c__Alphaproteobacteria; o__Rickettsiales; f__Mitochondria; g__Mitochondria	282	CGGTAATACAGAAAATACAAGCGTTATTCACTTTATTTGGCGTAAAGCGTTTTAAGGTTTTATATTAATTTTATTTTAAAATATTTAATTTAAATTTGAATAAAAAATAAATAATAATATAATAAGAGTATTATAAAAGTATTAAGAATTTTTTGAGAAGTAGTGAAATGCAATGATACAAAAAAGAATACCAAAGGCGAAGGCATAATACTATATAATAACTGACACTTATAAACGATAGCTAAGGTAGCAAATAGGAT	260
25e7f0b9d4c39720e896520c17b6bb73	Unassigned	282	TGGTGGTCTAGCTGGAAACAGTCGCGGACCAACACCCTTTTGAGTGCGAACGTGAAAGACTTGCAACCTTCCGAACGGGTAAGTAAAGCTAGGCTAATCATTGTTTCCTTCGTGAGTGTATAAGTGTGTTTTAAGGGAACATCAAGCATATCCGAAATTAATGCAACATTCAACTTCAACCCAAGATTCAGTTTTCCATACCAACAATCAACTGTTTATCGAAAATGAAGGAAAGAGAGTTACTTCTTCTTTGACTCACAACTACAACCTCAGAGATGTCGTTCTCCTCTAGGCTTTACCAAATCCAGCTTCCTTGACTTGATTTTATCAGTGGTAACCCTCTGCTCGATAGACCACTGCTTTCGAGAGGAACAATCTCCGGATAGG	387
6b2706f58435bd6244c3002afa5dcf42	d__Bacteria; p__Proteobacteria; c__Alphaproteobacteria; o__Rhizobiales; f__Rhizobiaceae; g__Phyllobacterium	281	GGAATATTGGACAATGGGCGCAAGCCTGATCCAGCCATGCCGCGTGAGTGATGAAGGCCCTAGGGTTGTAAAGCTCTTTCACCGGTAAAGATAATGACGGTAACCGGAGAAGAAGCCCCGGCTAACTTCGTGCCAGCAGCCGCGGTAATACGAAGGGGGCTAGCGTTGTTCGGATTTACTGGGCGTAAAGCGCACGTAGGCGGACTATTAAGTCAGGGGTGAAATCCCGGGGCTCAACCCCGGAACTGCCTTTGATACTGGTAGTCTTGAGTTCGAGAGAGGTGAGTGGAATTCCGAGTGTAGAGGTGAAATTCGTAGATATTCGGAGGAACACCAGTGGCGAAGGCGGCTCACTGGCTCGATACTGACGCTGAGGTGCGAAAGCGTGGGGAGCAAACA…	401
d4df8e81da253b87647e2632a313d9d0	Unassigned	279	GCTTATTACTATCGAATGTGTGCGAATGTGCGTCATTTCCTTTTCTGCCACGCAGCCAGGGAAAACAGGGAAAACAGCGAAAATCGATTTAATTCACTAATTCCCGTTGTCGATGATCCGTGTAGTTTGGCTGATGGAAGTTTCTAATCAGCAGGTTTTATCGACGCACTTTGCCAGTGATACAAGAAATGTTAATATGATTGATTTTTATTTTGTTTATTGGGTGACTGTGAATCGATTTCTTTATGTCATAATAAGGATAAAATCTTTAGTCTTCTCTAGAATTGATTTCACCCGCAGCTTCACAGTCAGTTCTGCGTGGGATTAGATACCCGGTCGGGAGTTAGATAGAAGCGGGAGTTCTGGATGGG	371
d5f994cc071e0cd620c68bc1183eba0b	d__Bacteria; p__Proteobacteria; c__Gammaproteobacteria; o__Pseudomonadales; f__Moraxellaceae; g__Acinetobacter	271	GGAATATTGGACAATGGGGGGAACCCTGATCCAGCCATGCCGCGTGTGTGAAGAAGGCCTTTTGGTTGTAAAGCACTTTAAGCGAGGAGGAGGCTACCGAGATTAATACTCTTGGATAGTGGACGTTACTCGCAGAATAAGCACCGGCTAACTCTGTGCCAGCAGCCGCGGTAATACAGAGGGTGCAAGCGTTAATCGGATTTACTGGGCGTAAAGCGCGCGTAGGTGGCCAATTAAGTCAAATGTGAAATCCCCGAGCTTAACTTGGGAATTGCATTCGATACTGGTTGGCTAGAGTATGGGAGAGGATGGTAGAATTCCAGGTGTAGCGGTGAAATGCGTAGAGATCTGGAGGAATACCGATGGCGAAGGCAGCCATCTGGCCTAATACTGACACTG…	427
6fccf714c166444d7bf29836be395748	d__Bacteria; p__Proteobacteria; c__Alphaproteobacteria; o__Rickettsiales; f__Mitochondria; g__Mitochondria	271	CGGTAATACAGAAAATACAAGCGTTATTCACTTTATTTGGCATAAAGCGTTTTAAGGTTTTATATTAATTTTATTTTAAAATATTTAATTTAAATTTGAATAAAAAATAAATAATAATATAATAAGAGTATTATAAAAGTATTAAGAATTTTTTGAGAAGTAGTGAAATGCAATGATACAAAAAAGAATACCAAAGGCGAAGGCATAATACTATATAATAACTGACACTTATAAACGAAAGCTAAGGTAGCAAATAGGAT	260
80cf837c7d67158d4f95a48766513b20	Unassigned	271	GATGAGTAGCAGCAGCAATAATGATAATCACGGCACACTGGTATAATCACAAGCTTCCGGTTCTGATGATTGAAGGAAAAACCGACCCCGGTGGTCGGTGGTTGGTAAGCTGCAGAAGAAACCATAGCAAACACCTGATCCTTCTGCTTCTTAAACCACCCTTTCGCCCCGTCGCCTACTCTCGTCCACGTCAGCCCGGTCCCGAGCCTTCCATTAGCCGAAAGCGAGCAGCGAACATTTATTTGCATATTTTAATGAATGAATGATGATTTTAATTTGTGAAATTGTGCTTTTGGTCGGCTTTACACGGCAAACCGGCCCAACCAACATCAAACGAAAGGTTGTGCGGAGG	352
7fea0304f02694132dc7ec0b28d31a5a	Unassigned	270	AAGATTTTCCAACCGTCGAAGGAGGACAGCGGGCGGTACGTGTGCCGGGCGAAGAACAGCGTCGACAAGACGGACTGTGTGTACTATCTGAACTACAAGAACAGCGACGAGGATGTGCTGAAGGTGTTCGAGGAAGAGTTGCACAAAAAGTCGGAAAAGCCGATCCTCAGCCGGCATCTGCGCCCGAAGGACTGCGACTACAATCCGGAGGACGAGGCACTGATCAAGTGGTCCGAGTCGCGCAGCCAGCACGAGAAGGACTACGACTACCGGTACAAGCTGCACTTTATCACGCAGTTGCAGGACAAAACCGTGCCGGAGGGTTCGAACCTCAAGTTTACGTGCTACGTCGACGGAAAGTTTCCGCTGTTCATGTGGTACAAGG	385
c2989d5dc5e6326925f177c78105c5a7	d__Bacteria; p__Proteobacteria; c__Gammaproteobacteria; o__Oceanospirillales; f__Saccharospirillaceae; g__Oceanobacter; s__uncultured_bacterium	265	GGAATATTGGACAATGGGGGGAACCCTGATCCAGCCATGCCGCGTGTGTGAAGAAGGCCTTAGGGTTGTAAAGCACTTTCATTAGGGAGGAAGGCTGTTTGGTTAATACCCAAGCAGATTGACGTTACCTAAAGAAGAAGGACCGGCTAACTCCGTGCCAGCAGCCGCGGTAATACGGAGGGTCCAAGCGTTAATCGGAATTACTGGGCGTAAAGCGCGCGTAGGCGGTTACTTAAGTGGGATGTGAAATACCTGGGCTCAACCTGGGAATTGCGTTCCAAACTGGGTAGCTAGAGTACAGTAGAGGGTGGTGGAATTTCCAGTGTAGCGGTGAAATGCGTAGAGATTGGAAGGAACATCAGTGGCGAAGGCGACCACCTGGACTGATACTGACGCTGA…	426
2417f28f8e15afb128ffc3afa249a9db	d__Bacteria; p__Firmicutes; c__Bacilli; o__Bacillales; f__Bacillaceae; g__Anoxybacillus	262	GGAATCTTCCGCAATGGACGAAAGTCTGACGGAGCAACGCCGCGTGAGCGAAGAAGGCCTTCGGGTCGTAAAGCTCTGTTGTTAGGGAAGAACAAGTAACGCAGTAACTGGCGTTACCGTGACGGTACCTAACGAGAAAGCCACGGCTAACTACGTGCCAGCAGCCGCGGTAATACGTAGGTGGCAAGCGTTGTCCGGAATTATTGGGCGTAAAGCGCGCGCAGGCGGTTCCTTAAGTCTGATGTGAAAGCCCACGGCTCAACCGTGGAGGGTCATTGGAAACTGGGGGACTAGAGTGCAGAAGAGGAGAGCGGAATTCCACGTGTAGCGGTGAAATGCGTAGAGATGTGGAGGAACACCAGTGGCGAAGGCGGCTCTCTGGGCTGTAACTGACGCTGA…	426
4e121d59d5141366d4c43ab5d31e9adc	d__Bacteria; p__Firmicutes; c__Clostridia; o__Peptococcales; f__Peptococcaceae; g__uncultured; s__uncultured_bacterium	261	GGAATCTTCCGCAATGGGCGAAAGCCTGACGGAGCAACGCCGCGTGAGTGAAGAAGGCCTTCGGGTTGTAAAGCTCTGTCTTGGGGGACGAAGAAGATGACGGTACCCCAGGAGGAAGCCCCGGCTAACTACGTGCCAGCAGCCGCGGTAATACGTAGGGGGCGAGCGTTGTCCGGAATTACTGGGCGTAAAGGGCGCGTAGGCGGGTCATTAAGTCAGGTGTGAAAACCGCGGGCTCAACCTGGGGAGTGCACCTGAAACTGATGATCTTGAGTGCAGGAGAGGAAAGTGGAATTCCTAGTGTAGCGGTGAAATGCGTAGATATTAGGAGGAACACCAGTGGCGAAGGCGGCTTTCTGGCCTACAACTGACGCTGAGGCGCGAAAGCGTGGGGAGCAA…	404
e41e4aa414c2d830b4ec0214b642bcb7	d__Bacteria; p__Firmicutes; c__Clostridia; o__Peptococcales; f__Peptococcaceae; g__uncultured; s__uncultured_bacterium	261	GGAATCTTCCGCAATGGGCGAAAGCCTGACGGAGCAACGCCGCGTGAGTGAAGAAGGCCTTCGGGTTGTAAAGCTCTGTCTTGGGGGACGAAGGAGATGACGGTACCCCAGGAGGAAGCCCCGGCTAACTACGTGCCAGCAGCCGCGGTAATACGTAGGGGGCGAGCGTTGTCCGGAATTACTGGGCGTAAAGGGCGCGTAGGCGGGTCATTAAGTCAAGTGTGAAAACCGCGGGCTCAACCTGGGGAGTGCACCTGAAACTGATGATCTTGAGTGCAGGAGAGGAAAGTGGAATTCCTAGTGTAGCGGTGAAATGCGTAGATATTAGGAGGAACACCAGTGGCGAAGGCGGCTTTCTGGCCTGCAACTGACGCTGAGGCGCGAAAGCGTGGGGAGCAA…	404
1ce777c2183130e51e99918b4cb4da11	d__Bacteria; p__Actinobacteriota; c__Actinobacteria; o__Micrococcales; f__Microbacteriaceae	257	GGAATATTGCACAATGGGCGCAAGCCTGATGCAGCAACGCCGCGTGAGGGATGACGGCCTTCGGGTTGTAAACCTCTTTTAGTAGGGAAGAAGCGAAAGTGACGGTACCTGCAGAAAAAGCACCGGCTAACTACGTGCCAGCAGCCGCGGTAATACGTAGGGTGCAAGCGTTGTCCGGAATTATTGGGCGTAAAGAGCTCGTAGGCGGCTTGTCGCGTCTGCTGTGGAAACCCGAGGCTCAACCTCGGGCCTGCAGTGGGTACGGGCAAGCTAGAGTGCGGTAGGGGAGATTGGAATTCCTGGTGTAGCGGTGGAATGCGCAGATATCAGGAGGAACACCGATGGCGAAGGCAGATCTCTGGGCCGTAACTGACGCTGAGGAGCGAAAGCATGGGGAGC…	406
d49275ffbde93a0d09c468b25527b408	d__Eukaryota; p__Ascomycota; c__Saccharomycetes; o__Saccharomycetales; f__Debaryomycetaceae; g__Debaryomyces; s__Debaryomyces_sp.	255	AAAAGTCGTAACAAGGTTTCCGTAGGTGAACCTGCGGAAGGATCATTACAGTATTCTTTTGCCAGCGCTTAACTGCGCGGCGAAAAACCTTACACACAGTGTCTTTTTGATACAGAACTCTTGCTTTGGTTTGGCCTAGAGATAGGTTGGGCCAGAGGTTTAACAAAACACAATTTAATTATTTTTACAGTTAGTCAAATTTTGAATTAATCTTCAAAACTTTCAACAACGGATCTCTTGGTTCTCGCATCGATGAAGAA	260
8bba6ddd7ab21d11b6ebdd26a356117a	d__Bacteria; p__Proteobacteria; c__Gammaproteobacteria; o__Enterobacterales; f__Enterobacteriaceae; g__Raoultella	251	GGAATATTGCACAATGGGCGCAAGCCTGATGCAGCCATGCCGCGTGTATGAAGAAGGCCTTCGGGTTGTAAAGTACTTTCAGCGAGGAGGAAGGCGTTAAGGTTAATAACCTTGGCGATTGACGTTACTCGCAGAAGAAGCACCGGCTAACTCCGTGCCAGCAGCCGCGGTAATACGGAGGGTGCAAGCGTTAATCGGAATTACTGGGCGTAAAGCGCACGCAGGCGGTCTGTTAAGTCAGATGTGAAATCCCCGGGCTCAACCTGGGAACTGCATTTGAAACTGGCAGGCTTGAGTCTTGTAGAGGGGGGTAGAATTCCAGGTGTAGCGGTGAAATGCGTAGAGATCTGGAGGAATACCGGTGGCGAAGGCGGCCCCCTGGACAAAGACTGACGCTCA…	426
4d4973e2e24c297668d6fea7b3c3c65f	Unassigned	247	GCTTATTACTATCGAATGTGTGCGAATGTGCGTCATTTCCTTTTCTGCCACGCAGCCAGGGAAAACAGGGAAAACAGCGAAAATCGATTTAATTCACTAATTCCCGTTGTCGATGATCCATGTAGTTTGGCTGATGGAAGTTTCTAATCAGCCGGTTTTATCGACGCACTTTGCCAGTGATACAAGAAATGTTAATATGATTGATTTTTATTTTGTTTATTGGGTGACTGTGAATCGATTTCTTTATGTCATAATAAGGATAAAATCTTTAGTCTTCTCTAGAATTGATTTCACCCGCAGCTTCACAGTCAGTTCTGCGTGGG	323
6a66c54e72ca2aa1dec2272c52f23b7f	d__Bacteria; p__Proteobacteria; c__Alphaproteobacteria; o__Rhizobiales; f__Rhizobiaceae; g__Phyllobacterium	247	GGAATATTGGACAATGGGCGCAAGCCTGATCCAGCCATGCCGCGTGAGTGATGAAGGCCCTAGGGTTGTAAAGCTCTTTCACCGGTGAAGATAATGACGGTAACCGGAGAAGAAGCCCCGGCTAACTTCGTGCCAGCAGCCGCGGTAATACGAAGGGGGCTAGCGTTGTTCGGATTTACTGGGCGTAAAGCGCACGTAGGCGGACTATTAAGTCAGGGGTGAAATCCCGGGGCTCAACCCCGGAACTGCCTTTGATACTGGTAGTCTTGAGTTCGAGAGAGGTGAGTGGAATTCCGAGTGTAGAGGTGAAATTCGTAGATATTCGGAGGAACACCAGTGGCGAAGGCGGCTCACTGGCTCGATACTAACGCTGAGGTGCGAAAGCGTGGGGAGCAAACA…	401
a57c07fe364c3360dda4708c28e441c5	d__Bacteria; p__Firmicutes; c__Bacilli; o__Bacillales; f__Bacillaceae; g__Pseudogracilibacillus	246	GGAATCTTCCGCAATGGACGAAAGTCTGACGGAGCGACGCCGCGTGAGTGATGAAGGTCTTCGGATCGTAAAACTCTGTTGTTAGGGAAGAACAAGTATCGACCGAATAAGTCGGTACCTTGACGGTACCTAACCAGAAAGCCCCGGCTAACTACGTGCCAGCAGCCGCGGTAATACATAGGGGGCAAGCGTTGTCCGGAATTATTGGGCGTAAAGGGCGCGCAGGCGGTCTTCTAAGTCTGATGTGAAATCTCGTAGCTTAACTACGAGCGGTCATTGGAAACTGGGAGACTTGAGGACAGAAGAGGAGAGTGGAATTCCACGTGTAGCGGTGAAATGCGTAGAGATGTGGAGGAACACCAGTGGCGAAGGCGACTCTCTGGTCTGTAACTGACGCTG…	427
5e860dee973ba130932f3d8150ab4c10	d__Bacteria; p__Firmicutes; c__Bacilli; o__Staphylococcales; f__Staphylococcaceae; g__Staphylococcus	246	GGAATCTTCCGCAATGGGCGAAAGCCTGACGGAGCAACGCCGCGTGAGTGATGAAGGTCTTCGGATCGTAAAACTCTGTTATCAGGGAAGAACAAATGTGTAAGTAACTGTGCACATCTTGACGGTACCTGATCAGAAAGCCACGGCTAACTACGTGCCAGCAGCCGCGGTAATACGTAGGTGGCAAGCGTTATCCGGAATTATTGGGCGTAAAGCGCGCGTAGGCGGTTTTTTAAGTCTGATGTGAAGGCCCACGGCTCAACCGTGGAGGGTCATTGGAAACTGGAAAACTTGAGTGCAGAAGAGGAAAGTGGAATTCCATGTGTAGCGGTGAAATGCGCAGAGATATGGAGGAACACCAGTGGCGAAGGCGACTTTCTGGTCTGTAACTGACGCTGA…	426
3505b90a2051b0d0cc4e0fbd6bfadb42	Unassigned	244	GGTTTCATATCAATGGATCTGTGGCAGTATGAAATATTATACTTCAGGAATAGAAAGAGCATACATAAAACTGCTGAAAGTGCACATTTCTTTGTAAGGCTGCACGCTCTATGTTATCTCCTCTGGTGAACAACTTTAGATATGTAGTAAACCTTATTGTGTGTTCTAATATTTGAAAAAAATGATGATCATCGACATAAACTCTAGGGCCATTTGCTGGCTGGCTAGCTATCTAATGACTTAATAAAGACAACAACACAACACAGTTCTCACACTACGACGGAACGGGCCCCGGATGGG	300
cef18027022203c0d225b821c0627eb3	d__Bacteria; p__Proteobacteria; c__Alphaproteobacteria; o__Rhizobiales; f__Rhizobiaceae; g__Phyllobacterium	243	GGAATATTGGACAATGGGCGCAAGCCTGATCCAGCCATGCCGCGTGAGTGATGAAGGCCCTAGGGTTGTAAAGCTCTTTCACCGGTGAAGATAATGACGGTAACCGGAGAAGAAGCCCCGGCTAACTTCGTGCCAGCAGCCGCGGTAATACGAAGGGGGGTAGCGTTGTTCGGATTTACTGGGCGTAAAGCGCACGTAGGCGGACTATTAAGTCAGGGGTGAAATCCCGGGGCTCAACCCCGGAACTGCCTTTGATACTGGTAGTCTTGAGTTCGAGAGAGGTGAGTGGAATTCCGAGTGTAGAGGTGAAATTCGTAGATATTCGGAGGAACACCAGTGGCGAAGGCGGCTCACTGGCTCGATACTGACGCTGAGGTGCGAAAGCGTGGGGAGCAAACA…	401
8a4a0c5c7c0825a3c3afaffefcaa8bd8	Unassigned	242	GCTTATTACTATCGAATGTGTGCGAATGTGCGTCATTTCCTTTTCTGCCACGCAGCCAGGGAAAACAGGGAAAACAGCGAAAATCGATTTAATTCACTAATTCCCGTTGTCGATGATCCGTGTAGTTTGGCTGATGGAAGTTTCTAATCAGCCGGTTTTATCGACGCACTTTGCCAGTGATACAAGAAATGTTAATATGATTGATTTTTATTTTGTTTATTGGGTGACTGTGAATCGATTTCTTTATGTCATAATAAGGATGAAATCTTTAGTCTTCTCTAGAATTGATTTCACCCGCAGCTTCACAGTCAGTTCTGCGTGGGATTAGATACCCGGTCGGGAGTTAGATAGAAGCGGGAGTTCTGGATGGG	371
f6a5985992660f512b009597dd512a9f	d__Bacteria; p__Proteobacteria; c__Gammaproteobacteria; o__Enterobacterales; f__Morganellaceae; g__Proteus	239	GGAATATTGCACAATGGGCGCAAGCCTGATGCAGCCATGCCGCGTGTATGAAGAAGGCCTTAGGGTTGTAAAGTACTTTCAGCGGGGAGGAAGGTGATAAGGTTAATACCCTTATCAATTGACGTTACCCGCAGAAGAAGCACCGGCTAACTCCGTGCCAGCAGCCGCGGTAATACGGAGGGTGCAAGCGTTAATCGGAATTACTGGGCGTAAAGCGCACGCAGGCGGTCAATTAAGTCAGATGTGAAAGCCCCGAGCTTAACTTGGGAATTGCGTCTGAAACTGGTTGGCTAGAGTCTTGTAGAGGGGGGTAGAATTCCATGTGTAGCGGTGAAATGCGTAGAGATGTGGAGGAATACCGGTGGCGAAGGCGGCCCCCTGGACAAAGACTGACGCTCA…	426
ce4ae086c9b74948919d4def91e8b86f	d__Bacteria; p__Proteobacteria; c__Gammaproteobacteria; o__Burkholderiales; f__Alcaligenaceae	238	GGAATTTTGGACAATGGGGGCAACCCTGATCCAGCCATCCCGCGTGTGCGATGAAGGCCTTCGGGTTGTAAAGCACTTTTGGCAGGGAAGAAAAGGTTCTGGCTAATAATCGGAACTGCTGACGGTACCTGCAGAATAAGCACCGGCTAACTACGTGCCAGCAGCCGCGGTAATACGTAGGGTGCAAGCGTTAATCGGAATTACTGGGCGTAAAGCGTGCGCAGGCGGTTTGGCAAGAAGGATGTGAAATCCCGGGGCTTAACCTCGGAACTGCATTCTTAACTGCCAGGCTAGAGTATGTCAGAGGGGGGTAGAATTCCGCGTGTAGCAGTGAAATGCGTAGAGATGCGGAGGAATACCGATGGCGAAGGCAGCCCCCTGGGATAATACTGACGCTCA…	426
4e0859631142f09b263cd646c758ea6f	d__Bacteria; p__Firmicutes; c__Thermoanaerobacteria; o__Thermoanaerobacterales; f__Thermoanaerobacteraceae; g__Thermoanaerobacter	238	GGAATCTTGCGCAATGGGCGAAAGCCTGACGCAGCGACGCCGCGTGAGCGAAGAAGGCCTTCGGGTCGTAAAGCTCGATAGTGTGGGAAGAATAGATGACGGTACCACACGAAAGCCCCGGCTAACTACGTGCCAGCAGCCGCGGTAAGACGTAGGGGGCGAGCGTTGTCCGGAATTACTGGGCGTAAAGGGCGCGTAGGCGGCCACTTAAGTCAGGTGTAAAAAACCCGGGCTCAACCCGGGGGATGCACATGAAACTGGGTGGCTAGAGGGCAGGAGAGGGGAGTGGAATTCCCGGTGTAGCGGTGAAATGCGTAGATATCGGGAGGAATACCAGTGGCGAAGGCGACTCTCTGGACTGACCCTGACGCTGAGGCGCGAAAGCGTGGGGAGCAAACA…	401
0471aa9ceba9fd072c8a7620cbe4c235	d__Bacteria; p__Actinobacteriota; c__Actinobacteria; o__Micrococcales; f__Microbacteriaceae	237	GGAATATTGCACAATGGGCGCAAGCCTGATGCAGCAACGCCGCGTGAGGGATGACGGCCTTCGGGTTGTAAACCTCTTTTAGTAGGGAAGAAGCGAAAGTGACGGTACCTGCAGAAAAAGCACCGGCTAACTACGTGCCAGCAGCCGCGGTAATACGTAGGGTGCAAGCGTTGTCCGGAATTATTGGGCGTAAAGAGCTCGTAGGCGGCTTGTCGCGTCTGCTGTGAAAACCCGAGGCTCAACCTCGGGCCTGCAGTGGGTACGGGCAAGCTAGAGTGCGGTAGGGGGGATTGGAATTCCTGGTGTAGCGGTGGAATGCGCAGATATCAGGAGGAACACCGATGGCGAAGGCAGATCTCTGGGCCGTAACTGACGCTGAGGAGCGAAAGCATGGGGAGC…	406
7a57415213d04c366bf58357b5f22500	d__Bacteria; p__Firmicutes; c__Clostridia; o__Thermincolales; f__Thermincolaceae; g__Thermincola	234	GGAATCTTCCGCAATGGGCGAAAGCCTGACGGAGCAACGCCGCGTGAATGAGGAAGGCCTTCGGGTTGTAAAGTTCTGTCTTCAGGGAAGAAGCAAGTGACGGTACCTGAGGAGGAAGCCCCGGCTAACTACATGCCAGCAGCCGCGGTAATACGTAGGGGGCAAGCGTTGTCCGGAATTACTGGGCGTAAAGAGCGTGTAGGCGGGTTATTAAGTCAGGTGTGAAAACTTGGGGCTCAACCGCAAGATTGCACCTGATACTGGTAGTCTTGAGGGTATGAGAGGGAGACGGTATTCCTAGTGTAGCGGTGAAATGCGTAGATATTAGGAGAAACACCAGTGGCGAAGGCGGTCTTCTGGCATACAACTGACGCTGAGACGCGAAAGCGTGGGGAGCAA…	404
af16cd92672b784a11796f66d2e70c20	d__Bacteria; p__Proteobacteria; c__Alphaproteobacteria; o__Rhizobiales; f__Rhizobiaceae; g__Phyllobacterium	229	GGAATATTGGACAATGGGCGCAAGCCTGATCCAGCCATGCCGCGTGAGTGATGAAGGCCCTAGGGTTGTAAAGCTCTTTCACCGGTGAAGATAATGACGGTAACTGGAGAAGAAGCCCCGGCTAACTTCGTGCCAGCAGCCGCGGTAATACGAAGGGGGCTAGCGTTGTTCGGATTTACTGGGCGTAAAGCGCACGTAGGCGGACTATTAAGTCAGGGGTGAAATCCCGGGGCTCAACCCCGGAACTGCCTTTGATACTGGTAGTCTTGAGTTCGAGAGAGGTGAGTGGAATTCCGAGTGTAGAGGTGAAATTCGTAGATATTCGGAGGAACACCAGTGGCGAAGGCGGCTCACTGGCTCGATACTGACGCTGAGGTGCGAAAGCGTGGGGAGCAAACA…	401
70282393ce5af614f22b7563b8e74ded	d__Bacteria; p__Firmicutes; c__Bacilli; o__Staphylococcales; f__Staphylococcaceae; g__Staphylococcus	228	GGAATCTTCCGCAATGGGCGAAAGCCTGACGGAGCAACGCCGCGTGAGTGATGAAGGTCTTCGGATCGTAAAACTCTGTTATCAGGGAAGAACAAATGTGTAAGTAACTGTGCACATCTTGACGGTACCTGATCAGAAAGCCACGGCTAACTACGTGCCAGCAGCCGCGGTAATACGTAGGTGGCAGGCGTTATCCGGAATTATTGGGCGTAAAGCGCGCGTAGGCGGTTTTTTAAGTCTGATGTGAAAGCCCACGGCTCAACCGTGGAGGGTCATTGGAAACTGGAAAACTTGAGTGCAGAAGAGGAAAGTGGAATTCCATGTGTAGCGGTGAAATGCGCAGAGATATGGAGGAACACCAGTGGCGAAGGCGACTTTCTGGTCTGTAACTGACGCTGA…	426
42d3e1e75b7b3f5368f14bc24648aad5	d__Bacteria; p__Actinobacteriota; c__Actinobacteria; o__Streptosporangiales; f__Nocardiopsaceae	227	GGAATATTGCGCAATGGGCGAAAGCCTGACGCAGCGACGCCGCGTGGGGGATGACGGCCTTCGGGTTGTAAACCTCTTTTACCACTAACGCAGGCTCGGGGTTCTCTCCGGGTTGACGGTAGGTGGGGAATAAGGACCGGCTAACTACGTGCCAGCAGCCGCGGTAATACGTAGGGTCCGAGCGTTGTCCGGAATTATTGGGCGTAAAGAGCTCGTAGGCGGTATGTCGCGTCTGCTGTGAAAGACCGGGGCTTAACTTCGGTTCTGCAGTGGATACGGGCATGCTAGCGGTAGGTAGGGGAGACTGGAATTCCTGGTGTAGCGGTGAAATGCGCAGATATCAGGAGGAACACCGGTGGCGAAGGCGGCTCTCTGGTCTGTAACTGACGCTGAGGCTCG…	420
cbc4581351e05dc12abce52798e59265	Unassigned	227	GCTTATTACTATCGAATGTGTGCGAATGTGCGTCATTTCCTTTTCTGCCACGCAGCCAGGGAAAACAGGGAAAACAGCGAAAATCGATTTAATTCACTAATTCCCGTTGTCGATGATCCGTGTAGTTTGGCTGATGGAAGTTTCTAATCAGCCGGTTTTATCGACGCACTTTGCCAGTGATACAAGAAATGTTAATATGATTGATTTTTATTTTGTTTATTGGGTGACTGTGAATCGATTTCTTTATGTCATAATAAGGATAAAATCTTTAGTCTTCTCTAGAATTGATTTCACTCGCAGCTTCACAGTCAGTTCTGCGTGGGATTAGATACCCGGTCGGGAGTTAGATAGAAGCGGGAGTTCTGGATGGG	371
2b4a7c71d84403f1706f21f15f88ebc9	d__Bacteria; p__Firmicutes; c__Clostridia; o__Peptococcales; f__Peptococcaceae; g__uncultured; s__uncultured_bacterium	226	GGAATCTTCCGCAATGGGCGAAAGCCTGACAGAGCAACGCCGCGTGAGTGAAGAAGGCCTTCGGGTTGTAAAGCTCTGTCTTGGGGGACGAAGGAGATGACGGTACCCCAGGAGGAAGCCCCGGCTAACTACGTGCCAGCAGCCGCGGTAATACGTAGGGGGCGAGCGTTGTCCGGAATTACTGGGCGTAAAGGGCGCGTAGGCGGGTCATTAAGTCAGGTGTGAAAACCGCGGGCTCAACCTGGGGAGTGCACCTGAAACTGATGATCTTGAGTGCAGGAAAGGAAAGTGGAATTCCTAGTGTAGCGGTGAAATGCGTAGATATTAGGAGGAACACCAGTGGCGAAGGCGGCTTTCTGGCCTGCAACTGACGCTGAGGCGCGAAAGCGTGGGGAGCAA…	404
947c55b848e31b1df6b56c0327648272	Unassigned	226	GCTTATTACTATCGAATGTGTGCGAATGTGCGTCATTTCCTTTTCTGCCACGCAGCCAGGGAAAACAGGGAAAACAGCGAAAATCGATTTAATCCACTAATTCCCGTTGTCGATGATCCGTGTAGTTTGGCTGATGGAAGTTTCTAATCAGCCGGTTTTATCGACGCACTTTGCCAGTGATACAAGAAATGTTAATATGATTGATTTTTATTTTGTTTATTGGGTGACTGTGAATCGATTTCTTTATGTCATAATAAGGATAAAATCTTTAGTCTTCTCTAGAATTGATTTCACCCGCAGCTTCACAGTCAGTTCTGCGTGGG	323
d947b0dbd21100c14b0d43b2e08d92ae	d__Bacteria; p__Firmicutes; c__Bacilli; o__Staphylococcales; f__Staphylococcaceae; g__Staphylococcus	220	GGAATCTTCCGCAATGGGCGAAAGCCTGACGGAGCAACGCCGCGTGAGTGATGAAGGTCTTCGGATCGTAAAACTCTGTTATCAGGGAAGAACAAATGTGTAAGTAACTGTGCACATCTTGACGGTACCTGATCAGAAAGCCACGGCTAACTACGTGCCAGCAGCCGCGGTAATACGTAAGTGGCAAGCGTTATCCGGAATTATTGGGCGTAAAGCGCGCGTAGGCGGTTTTTTAAGTCTGATGTGAAAGCCCACGGCTCAACCGTGGAGGGTCATTGGAAACTGGAAAACTTGAGTGCAGAAGAGGAAAGTGGAATTCCATGTGTAGCGGTGAAATGCGCAGAGATATGGAGGAACACCAGTGGCGAAGGCGACTTTCTGGTCTGTAACTGACGCTGA…	426
43e968458846f861cabaf91fb0945189	d__Bacteria; p__Actinobacteriota; c__Actinobacteria; o__Streptosporangiales; f__Nocardiopsaceae; g__Nocardiopsis	216	GGAATATTGCGCAATGGGCGAAAGCCTGACGCAGCGACGCCGCGTGGGGGGTGACGGCCTTCGGGTTGTAAACCTCTTTTACCACTAACGCAGGCTCGGGGTTCTCTCCGGGTTGACGGTAGGTGGGGAATAAGGACCGGCTAACTACGTGCCAGCAGCCGCGGTAATACGTAGGGTCCGAGCGTTGTCCGGAATTATTGGGCGTAAAGAGCTCGTAGGCGGTATGTCGCGTCTGCTGTGAAAGACCGGGGCTTAACTTCGGTTCTGCAGTGGATACGGGCATGCTAGAGGTAGGTAGGGGAGACTGGAATTCCTGGTGTAGCGGTGAAATGCGCAGATATCAGGAGGAACACCGGTGGCGAAGGCGGGTCTCTGGGCCTTACCTGACGCTGAGGAGCG…	420
a0ddca9de5fba4c2db51d75aae7592be	d__Bacteria; p__Proteobacteria; c__Alphaproteobacteria; o__Rickettsiales; f__Mitochondria; g__Mitochondria	216	CGGTAATACAGAAAATACAAGCGTTATTCACTTTATTTGGCGTAAAGCGTTTTAAGGTTTTATATTAATTTTATTTTAAAATATTTAATTTAAATTCGAATAAAAAATAAATAATAATATAATAAGAGTATTATAAAAGTATTAAGAATTTTTTGAGAAGTAGTGAAATGCAATGATACAAAAAAGAATACCAAAGGCGAAGGCATAATACTATATAATAACTGACACTTATAAACGAAAGCTAAGGTAGCAAATAGGAT	260
851c2ba3c3c93060e9df9c34a4b6cca4	d__Bacteria; p__Firmicutes; c__Bacilli; o__Lactobacillales; f__Streptococcaceae; g__Lactococcus	215	GGAATCTTCGGCAATGGACGAAAGTCTGACCGAGCAACGCCGCGTGAGTGAAGAAGGTTTTCGGATCGTAAAACTCTGTTGGTAGAGAAGAACGTTGGTGAGAGTGGAAAGCTCATCAAGTGACGGTAACTACCCAGAAAGGGACGGCTAACTACGTGCCAGCAGCCGCGGTAATACGTAGGTCCCGAGCGTTGTCCGGATTTATTGGGCGTAAAGCGAGCGCAGGTGGTTTATTAAGTCTGGTGTAAAAGGCAGTGGCTCAACCATTGTATGCATTGGAAACTGGTAGACTTGAGTGCAGGAGAGGAGAGTGGAATTCCATGTGTAGCGGTGAAATGCGTAGATATATGGAGGAACACCGGTGGCGAAAGCGGCTCTCTGGCCTGTAACTGACACTGA…	426
039d22f78066cfbba3ff0b157b42c21a	d__Bacteria; p__Proteobacteria; c__Gammaproteobacteria; o__Pseudomonadales; f__Moraxellaceae; g__Acinetobacter	214	GGAATATTGGACAATGGGCGAAAGCCTGATCCAGCCATGCCGCGTGTGTGAAGAAGGCCTTTTGGTTGTAAAGCACTTTAAGCGAGGAGGAGGCTACTTAGATTAATACTCTAGGATAGTGGACGTTACTCGCAGAATAAGCACCGGCTAACTCTGTGCCAGCAGCCGCGGTAATACAGAGGGTGCGAGCGTTAATCGGATTTACTGGGCGTAAAGCGTGCGTAGGCGGCTTCTTAAGTCGGATGTGAAATCCCTGAGCTTAACTTAGGAATTGCATTCGATACTGGGAAGCTAGAGTATGGGAGAGGATGGTAGAATTCCAGGTGTAGCGGTGAAATGCGTAGAGATCTGGAGGAATACCGATGGCGAAGGCAGCCATCTGGCCTAATACTGACGCTG…	427
aad9ed770167b008d6823c79f27a0489	Unassigned	209	AATGGGGTAAAACTTGCTTGATCAGTGCTTTTGTCATTGTTTTTCTCGCACCCCGGGACATTCTGCTTCATTTGGCGTCGAAAAGCTCGGCTCAAAAGTTTGACGCTAGGCAAGGTCTTCGGAGTGATAGTGGATAGCCGGTTGAGATGCTTTAATATTAGGTTGGGAAAGCAATTCAGTAACAAGCGACGGTGCGATGAAAACAAAAGCGCTCACGTTGCGGTAACGAGCTTGTCTTGGACGATCATAATGATGATACACAAGGAATACGCGCCCTTTTGCCTTGAGAGCTGGGG	296
9261ca645c889e4e98e1e12c730c60f5	d__Eukaryota	207	CGGGGAAGATAAAGTCACCACATCTACATTTTCATAATAGTCTTAGGTACATATTCCAGTCGAACAAGAGTGCCGCCGGCACCAAGCCACAACTTTATGTTCCATAAGGGGAAAAAATGGTCATCACAACACTGTAGAAGAAATGATATGAGCTCCAATAAGAATTTGAGGACGCCACGTGCGAGATATTTTCTGACAGCTGAACTGAATTAGGTTAGAATAATATCCTGAGCTTTATTGTATTCTTTTTGGATTAAATTTAACTAACCATACGCTATGGAATGTTCCAATATGACTGTTTCGATTTTCTTCTCCTTCCATGGCACTACAACCTCGAGCGGTCTCGGCCTGCCATTGCTGCTTTCTGAGACTTGATTTTACCGGTAGTAGCAAATTACT…	432
160409cbcb2f3f56ac8e2bb24d14e71b	Unassigned	206	GCTTATTACTATCGAATGTGTGCGAATGTGCGTCATTTCCTTTTCTGCCACGCAGCCAGGGAAAACAGGGAAAACAGCGAAAATCGATTTAATTCACTAATTCCCGTTGTCGATGATCCGTGTAGTTTGGCTGATGGAAGTTTCTAATCAGCCGGTTTTATCGACGCACTTTGCCAGTGATACAAGAAATGTTAATATGATAGGTTTTTTTGTTTATTGGGTGACTGTGAATCGATTTCTTTATGTCATAATAAGGATAAATTATTTAGTCTTCTCTTGAATTGATTTCACCCGCAGCTTCATAGTCAGTTCTGCGTGCTGGGAGGCGGGAGTTCTGGATGGG	343
69f94ac278c9266f7226e8e50f1a54a4	d__Bacteria; p__Firmicutes; c__Bacilli; o__Staphylococcales; f__Staphylococcaceae; g__Staphylococcus	206	GGAATCTTCCGCAATGGGCGAAAGCCTGACGGAGCAACGCCGCGTGAGTGATGAAGGTCTTCGGATCGTAAAACTCTGTTATCAGGGAAGAACAAATGTGTAAGTAACTGTGCACATCTTGACGGTACCTGATCAGAAAGCCACGGCTAACTACGTGCCAGCAGCCGCGGTAATACGTAGGTGGCAAGCGTTATCCGGAATTATTGGGCGTAAAGCGCGCGTAGGCGGTTTTTTAAGTCTGATGTGAAAGCCCACGGCTCAACCGTGGAGGGTCATTGGAAACTGGAAAACTTGAGTGCAGGAGAGGAAAGTGGAATTCCATGTGTAGCGGTGAAATGCGCAGAGATATGGAGGAACACCAGTGGCGAAGGCGACTTTCTGGTCTGTAACTGACGCTGA…	426
eefc928d2dd4cfde3291c27787c68621	d__Bacteria; p__Proteobacteria; c__Alphaproteobacteria; o__Rhizobiales; f__Rhizobiaceae; g__Phyllobacterium	206	GGAATATTGGACAATGGGCACAAGCCTGATCCAGCCATGCCGCGTGAGTGATGAAGGCCCTAGGGTTGTAAAGCTCTTTCACCGGTGAAGATAATGACGGTAACCGGAGAAGAAGCCCCGGCTAACTTCGTGCCAGCAGCCGCGGTAATACGAAGGGGGCTAGCGTTGTTCGGATTTACTGGGCGTAAAGCGCACGTAGGCGGACTATTAAGTCAGGGGTGAAATCCCGGGGCTCAACCCCGGAACTGCCTTTGATACTGGTAGTCTTGAGTTCGAGAGAGGTGAGTGGAATTCCGAGTGTAGAGGTGAAATTCGTAGATATTCGGAGGAACACCAGTGGCGAAGGCGGCTCACTGGCTCGATACTGACGCTGAGGTGCGAAAGCGTGGGGAGCAAACA…	401
113fba36adfd7037a23c157a3244d295	d__Bacteria; p__Proteobacteria; c__Gammaproteobacteria; o__Pseudomonadales; f__Moraxellaceae; g__Acinetobacter	204	GGAATATTGGACAATGGGCGGAAGCCTGATCCAGCCATGCCGCGTGTGTGAAGAAGGCCTTTTGGTTGTAAAGCACTTTAAGCGAGGAGGAGGCTACTAGTACTAATACTACTGGATAGTGGACGTTACTCGCAGAATAAGCACCGGCTAACTCTGTGCCAGCAGCCGCGGTAATACAGAGGGTGCGAGCGTTAATCGGATTTACTGGGCGTAAAGCGTGCGTAGGCGGCTGATTAAGTCGGATGTGAAATCCCTGAGCTTAACTTAGGAATTGCATTCGATACTGGTCAGCTAGAGTATGGGAGAGGATGGTAGAATTCCAGGTGTAGCGGTGAAATGCGTAGAGATCTGGAGGAATACCGATGGCGAAGGCAGCCATCTGGCCTAATACTGACGCTG…	427
d8267fd2e45c18639559810f17acd68e	d__Bacteria; p__Actinobacteriota; c__Actinobacteria; o__Micrococcales; f__Microbacteriaceae	203	GGAATATTGCACAATGGGCGCAAGCCTGATGCAGCAACGCCACGTGAGGGATGACGGCCTTCGGGTTGTAAACCTCTTTTAGTAGGGAAGAAGCGAAAGTGACGGTACCTGCAGAAAAAGCACCGGCTAACTACGTGCCAGCAGCCGCGGTAATACGTAGGGTGCAAGCGTTGTCCGGAATTATTGGGCGTAAAGAGCTCGTAGGCGGCTTGTCGCGTCTGCTGTGAAAACCCGAGGCTCAACCTCGGGCCTGCAGTGGGTACGGGCAAGCTAGAGTGCGGTAGGGGAGATTGGAATTCCTGGTGTAGCGGTGGAATGCGCAGATATCAGGAGGAACACCGATGGCGAAGGCAGATCTCTGGGCCGTAACTGACGCTGAGGAGCGAAAGCATGGGGAGC…	406
23dc24dd6e16088344c2ac15dafba110	d__Bacteria; p__Actinobacteriota; c__Actinobacteria; o__Corynebacteriales; f__Corynebacteriaceae; g__Corynebacterium	199	GGAATATTGCACAATGGGCGCAAGCCTGATGCAGCGACGCCGCGTGGGGGATGACGGCCTTCGGGTTGTAAACTCCTTTCGCTAGGGACGAAGCTTTTTGTGACGGTACCTAGATAAGAAGCACCGGCTAACTACGTGCCAGCAGCCGCGGTAATACGTAGTGTGCGAGCGTTGTCCGGAATTACTGGGCGTAAAGGGCTCGTAGGTGGTTTGTCGCGTCGTCTGTGAAATTCCGGGGCTTAACTCCGGGCGTGCAGGCGATACGGGCATAACTTGAGTACTGTAGGGGTAACTGGAATTCCTGGTGTAGCGGTGAAATGCGCAGATATCAGGAGGAACACCGATGGCGAAGGCAGGTTACTGGGCAGTTACTGACGCTGAGGAGCGAAAGCATGGGTA…	408
d2d329c8810cb5563159b6e5234e6fb1	Unassigned	198	CTATTTTAAATAATATTAACTTCTTTGATCCAGATAAAATTGTGAGAGGTAATGAACTTTAAGGACAACATTTCAGAACTACTTTACTGTTAACTGCACTAGAACCCTTTGTTTATCGTATATGGAGTCATATTCACTTCTGGAGACTTCTTCATATTCTTCTTCTTCTTTGGACTAACGACCTCTTAGGTCATGACTGTCCTTTCTGGCTTACTATACTTAAAGATACCATGTAGTTGGATAGACAGTCCTCACTACGGGGGAACGGTCCAGATGGG	278
126e65aa7cd862aa11acf91a9219a402	d__Bacteria; p__Firmicutes; c__Clostridia; o__Peptostreptococcales-Tissierellales; f__Peptostreptococcales-Tissierellales; g__Fenollaria; s__uncultured_bacterium	194	GGAATATTGCACAATGGGGGAAACCCTGATGCAGCGACGCCGCGTGAGCGATGAAGGCTTTCGAGTCGTAAAGCTCTGTCCTATGGGAAGATAATGACGGTACCATAGAAGAAAGCCCCGGCTAATTACGTGCCAGCAGCCGCGGTAATACGTAAGGGGCGAGCGTTGTCCGGAATTATTGGGCGTAAAGAGTGCGTAGGCGGCAAATTAAGTCAGATGTGAAAACTAAGGGCTCAACCCCTAGATTGCATCTGAAACTGATATGCTTGAGTCAAGGAGAGGAAAGTGGAATTCCTAGTGTAGCGGTGGAATGCGTAGATATTAGGAGGAATACCGGTGGCGAAGGCGACTTTCTGGACTTGAACTGACGCTGAGGCACGAAAGCGTGGGGAGCAAACA…	401
e86916d25b17d899079bae1ad86c7984	Unassigned	193	AAGCGCAGGCACTTGAAAAGCGCAACGGCTCATATTAAATCAAAACGAACTGCTACTGACACATCCACCGCCGCCCACACAGAATGTGCTGGAGAATTGGTAGGTTTGGACGAGCAGTGGGACGAGTTGCTGGGTGGGATTGAATCTTGAAGTTCTTGAAACTTACCTTGATGTCTCGCGGTTGTCGCATCTCTTGCCTTCGTGGTGAAACGCCAGGTTGGTCGGAGTACACCAGATTTCGCACCGATCCTCGGAACCGTGGCTCGAAGATGACACTGGGCAGCGCTAGCAGGGCTAGCTTGGTGTTGTACCTGTGGTGGAGAAGAGCAAAAAAAAAGTGAGCAGATGTCGGG	353
1942443462531be2a7522521743d3c46	d__Bacteria; p__Patescibacteria; c__Saccharimonadia; o__Saccharimonadales	193	GGAATCTTCCACAATGGGCGAAAGCCTGATGGAGCAACGCCGCGTGAAGGATGAAGGCCCTAGGGTTGTAAACTTCTTTTATAAGTGAAGAATATGACGGTAACTTATGAATAAGCACCGGCTAACTACGTGCCAGCAGCCGCGGTCATACGTAGGGTGCAAGCATTATCCGGAGTGACTGGGCGTAAAGAGTTGCGTAGGTGGTTTGTTAAGTAGGTAGTGAAATCTGGCGGCTCAACCGTACAGGCTATTATCTAAACTGGCAGACTCGAGAATGGTAGAGGTAACTGGAATTTCTTGTGTAGGAGTGAAATCCGTAGATATAAGAAGGAACACCAATGGCGTAGGCAGGTTACTGGACCATTTCTGACACTGAGGCACGAAAGCGTGGGGAGCGAA…	403
766bb68662ac9fe60835ba4fcbcf6dfa	Unassigned	192	GCTTATTACTATCGAATGTGTGCGAATGTGCGTCATTTCCTTTTCTGCCACGCAGCCAGGGAAAACAGGGAAAACAGCGAAAATCGATTTAATTCACTAATTCCCGTTGTCGATGATCCGTGTAGTTTGGCTGATGGAAGTTTCTAATCAGCCGGTTTTATCGACGCACTTTGCCAGTGATACAAGAAATGTTAATATGATTGATTTTTATTTTGTTTATTGGGTGACTGTGAATCGATTTCTTTATGTCATAATAAGGATAAAATCTTTAGTCTTCTCTAGAATTGATTTCACCCGCGGCTTCACAGTCAGTTCTGCGTGGG	323
3ad5728acca2aecfeb06a834fd3246a2	d__Bacteria; p__Firmicutes; c__Bacilli; o__Staphylococcales; f__Staphylococcaceae; g__Staphylococcus	191	GGAATCTTCCGCAATGGGCGAAAGCCTGACGGAGCAACGCCGCGTGAGTGATGAAGGGTTTCGGCTCGTAAAACTCTGTTATTAGGGAAGAACAAACGTGTAAGTAACTGTGCACGTCTTGACGGTACCTAATCAGAAAGCCACGGCTAACTACGTGCCAGCAGCCGCGGTAATACGTAGGTGGCAAGCGTTATCCGGAATTATTGGGCGTAAAGCGCGCGTAGGCGGTTTCTTAAGTCTGATGTGAAAGCCCACGGCTCAACCGTGGAGGGTCATTGGAAACTGGGAAACTTGAGTGCAGAAGAGGAAAGTGGAATTCCATGTGTAGCGGTGAAATGCGCAGAGATATGGAGGAACACCAGTGGCGAAGGCGACTTTCTGGTCTGTAACTGACGCTGA…	426
2fdefa1d115b8b45d664ccc24acfc365	d__Bacteria; p__Proteobacteria; c__Alphaproteobacteria; o__Rhizobiales; f__Rhizobiaceae; g__Phyllobacterium	187	GGAATATTGGACAATGGGCGCAAGCCTGATCCAGCCATGCCGCGTGAGTGATGAAGGCCCTAGGGTTGTAAAGCTCTTTCACCGGTGAAGATAATGACGGTAACCGGAGAAGAAGCCCCGGCTAACTTCGTGCCAGCAGCCGCGGTAATACGAAGGGGGCTAGCGTTGTTCGGATTTACTGGGCGTAAAGCGCACGTAGGCGGACTATTAAGTCAGGGGTGAAATCCCGGGGCTCAACCCCGGAACTGCCTTTGATACTGGTAGTCTTGAGTTCGAGAGAGGTGAGTGGAATTCCGAGTGTAGAGGTGAAATTCGTAGATATTCGGAGGAACACCAGTGGCAAAGGCGGCTCACTGGCTCGATACTGACGCTGAGGTGCGAAAGCGTGGGGAGCAAACA…	401
5c9a36b3feb33854dc83d32267a935d9	d__Bacteria; p__Proteobacteria; c__Alphaproteobacteria; o__Caulobacterales; f__Caulobacteraceae; g__Phenylobacterium	186	GGAATCTTGCGCAATGGGCGAAAGCCTGACGCAGCCATGCCGCGTGAATGATGAAGGTCTTAGGATTGTAAAATTCTTTCACCGGGGACGATAATGACGGTACCCGGAGAAGAAGCTCCGGCTAACTTCGTGCCAGCAGCCGCGGTAATACGAAGGGGGCTAGCGTTGCTCGGAATTACTGGGCGTAAAGGGCGCGTAGGCGGACAGTTTAGTCAGAGGTGAAAGCCCAGGGCTCAACCTTGGAATAGCCTTTGATACTGACTGTCTTGAGTACGGGAGAGGTGTGTGGAACTCCGAGTGTAGAGGTGAAATTCGTAGATATTCGGAAGAACACCAGTGGCGAAGGCGACACACTGGCCCGTTACTGACGCTGAGGCGCGAAAGCGTGGGGAGCAAACA…	401
a2fc625e854bf44d299f198e9ead99ac	d__Bacteria; p__Actinobacteriota; c__Actinobacteria; o__Micrococcales; f__Microbacteriaceae	186	GGAATATTGCACAATGGGCGCAAGCCTGATGCAGCAACGCCGCATGAGGGATGACGGCCTTCGGGTTGTAAACCTCTTTTAGTAGGGAAGAAGCGAAAGTGACGGTACCTGCAGAAAAAGCACCGGCTAACTACGTGCCAGCAGCCGCGGTAATACGTAGGGTGCAAGCGTTGTCCGGAATTATTGGGCGTAAAGAGCTCGTAGGCGGCTTGTCGCGTCTGCTGTGAAAACCCGAGGCTCAACCTCGGGCCTGCAGTGGGTACGGGCAAGCTAGAGTGCGGTAGGGGAGATTGGAATTCCTGGTGTAGCGGTGGAATGCGCAGATATCAGGAGGAACACCGATGGCGAAGGCAGATCTCTGGGCCGTAACTGACGCTGAGGAGCGAAAGCATGGGGAGC…	406
3094a22a1a8ad5c6410bf46fa1ba9275	Unassigned	184	GTCGGGAACTCTTCCCCAAACGCCTACTGTCGTGATTGATTGCCCTGCACAAGCTCACCGTAAGTTGTGTGCCAATGTTTACGGTCTGTAAACATTGTGTAGTTGAATTTTTAGTCGATTAATTAAAGCAATTTGGGCGACCCTGATGTTTGAGCTGCATAAAGCTAGAAGGAGCGGCAGGTAACTTTAGCGGTTGTTCTATAAAATATAATATATGCATACTTCTTCTTCCTCCTTGGCACTAACTACAGCCTGGAAAGGTCTCGGCCTGGCATTTCTGGCTTTCTGTGACTTGATTTTGCCTGTAGAAAAGTAGTCAGCCCTGCGTATGGGGAGGTCGTCTGGATGGGATTTGAACCCCGGTCCTGCCGTGTGAGGACCGGCAAATTTCAAATTTGA…	440
2efb5cc707dc19a4f590f895f1528630	Unassigned	184	GCTTATTACTATCGAATGTGTGCGAATGTGCGTCATTTCCTTTTCTGCCACGCAGCCAGGGAAAACAGGGAAAACAGCGAAAATCGATTTAATTCACTAATTCCCGTTGTCGATGATCCGTGTAGTTTGGCTGATGGAAGTTTCTAATCAGCCGGTTTTATCGACGCACTTTGCCAGTGATACAAGAAATGTTAATATGATAGGTTTTTTTGTTTATTGGGTGACTGTGAACCGATTTCTTTATGTCATAATAAGGATAAAATATTTAGTCTTCTCTTGAATTGATTTCACCCGCAGCTTCATAGTCAGTTCTGCGTGCTGGGAGGCGGGAGTTCTGGATGGG	343
509f6685fa07d835c0727467dceb7ba3	Unassigned	183	GCTTATTACTATCGAATGTGTGCGAATGTGCGTCATCTCCTTTTCTGCCACGCAGCCAGGGAAAACAGGGAAAACAGCGAAAATCGATTTAATTCACTAATTCCCGTTGTCGATGATCCGTGTAGTTTGGCTGATGGAAGTTTCTAATCAGCCGGTTTTATCGACGCACTTTGCCAGTGATACAAGAAATGTTAATATGATTGATTTTTATTTTGTTTATTGGGTGACTGTGAATCGATTTCTTTATGTCATAATAAGGATAAAATCTTTAGTCTTCTCTAGAATTGATTTCACCCGCAGCTTCACAGTCAGTTCTGCGTGGGATTAGATACCCGGTCGGGAGTTAGATAGAAGCGGGAGTTCTGGATGGG	371
785d88d568f779288e50c7b4aa286570	d__Bacteria; p__Proteobacteria; c__Gammaproteobacteria; o__Enterobacterales; f__Morganellaceae; g__Proteus	182	GGAATATTGCACAATGGGCGCAAGCCTGATGCAGCCATGCCGCGTGTCTGAAGAAGGCCTTAGGGTTGTAAAGTACTTTCAGCGGGGAGGAAGGTGATAAGGTTAATACCCTTATCAATTGACGTTACCCGCAGAAGAAGCACCGGCTAACTCCGTGCCAGCAGCCGCGGTAATACGGAGGGTGCAAGCGTTAATCGGAATTACTGGGCGTAAAGCGCACGCAGGCGGTCAATTAAGTCAGATGTGAAAGCCCCGAGCTTAACTTGGGAATTGCATCTGAAACTGGTTGGCTAGAGTCTTGTAGAGGGGGGTAGAATTCCATGTGTAGCGGTGAAATGCGTAGAGATGTGGAGGAATACCGGTGGCGAAGGCGGCCCCCTGGACAAAGACTGACGCTCA…	426
7edc5a06860e94fa593ae4d6071e8ffa	d__Bacteria; p__Bacteroidota; c__Bacteroidia; o__Flavobacteriales; f__Weeksellaceae; g__Chryseobacterium	180	GGAATATTGGACAATGGGTGCAAGCCTGATCCAGCCATCCCGCGTGAAGGATTAAGGACCTATGGTTTGTAAACTTCTTTTGTACAGGGATAAACCATTCTACGTGTAGAATGCTGAAGGTACTGTACGAATAAGCACCGGCTAACTCCGTGCCAGCAGCCGCGGTAATACGGAGGGTGCAAGCGTTATCCGGATTTATTGGGTTTAAAGGGTCCGTAGGCGGATCTATAAGTCAGTGGTGAAAGCCGACAGCTTAACTGTCGAACTGCCGTTGATACTGTAGGTCTTGAGTAAATTTGAAGTGGCTGGAATAAGTAGTGTAGCGGTGAAATGCATAGATATTACTTAGAACACCAATTGCGAAGGCAGGTCACTAAGATTTAACTGACGCTGATGGAC…	421
e7a99d833e273c1d7f3492c38b2afda2	d__Bacteria; p__Proteobacteria; c__Alphaproteobacteria; o__Rickettsiales; f__Mitochondria; g__Mitochondria	176	CGGTAATACAGAAAATACAAGCGTTATTCACATTATTTGGCGTAAAGCGTTTTAAGGTTTTATATTAATTTTATTTTAAAATATTTAATTTAAATTTGAATAAAAAATAAATAATAATATAATAAGAGTATTATAAAAGTATTAAGAATTTTTTGAGAAGTAGTGAAATGCAATGATACAAAAAAGAATACCAAAGGCGAAGGCATAATACTATATAATAACTGACACTTATAAACGAAAGCTAAGGTAGCAAATAGGAT	260
3028b35d62a50da6df111d5608c92e1a	d__Bacteria; p__Firmicutes; c__Bacilli; o__Staphylococcales; f__Staphylococcaceae; g__Staphylococcus	173	GGAATCTTCCGCAATGGGCGAAAGCCTGACGGAGCAACGCCGCGTGAGTGATGAAGGTCTTCGGATCGTAAAACTCTGTTATCAGGGAAGAACAAATGTGTAAGTAACTGTGCACATCTTGACGGTACCTGATCAGAAAGCCACGGCTAACTACGTGCCAGCAGCCGCGGTAATACGTAGGTGGCAAGCGTTATCCGGAATTATTGGGCGTAAAGCGCGCGTAGGCGGTTTTTTAAGTCTGATGTGAAAGCCCACGGCTCAACCGTGGAGGGTCATTGGAAACTGGAAAACTTGAGTGCAGAAGAGGAAAGTGGGATTCCATGTGTAGCGGTGAAATGCGCAGAGATATGGAGGAACACCAGTGGCGAAGGCGACTTTCTGGTCTGTAACTGACGCTGA…	426
b7548f5fc01d8699780d6ec292dd2199	d__Bacteria; p__Firmicutes; c__Clostridia	173	CGGTAATACGTAGGGGGCGAGCGTTGTCCGGAATTACTGGGCGTAAAGGGCGCGTAGGCGGGTCATTAAGTCAGGTGTGAAAACCGCGGGCTCAACCTGGGGAGTGCACCTGAAACTGATGATCTTGAGTGCAGGAGAGGAAAGTGGAATTCCTAGTGTAGCGGTGAAATGCGTAGATATTAGGAGGAACACCAGTGGCGAAGGCGGCTTTCTGGCCTGCAACTGACGCTGAGGCGCGAAAGCGTGGGGAGCAAACAGGA	260
5958de7a9562f32cf1c5fcffb079c0ec	d__Bacteria; p__Firmicutes; c__Bacilli; o__Bacillales; f__Bacillaceae; g__Oceanobacillus; s__Oceanobacillus_chironomi	168	GGAATCTTCCGCAATGGACGAAAGTCTGACGGAGCAACGCCGCGTGAGTGATGAAGGTTTTCGGATCGTAAAACTCTGTTGTTAGGGAAGAACAAGTACGAGAGTAACTGCTCGTACCTTGACGGTACCTAACCAGAAAGCCACGACTAACTACGTGCCAGCAGCCGCGGTAATACGTAGGTGGCAAGCGTTGTCCGGAATTATTGGGCGTAAAGCGCTCGCAGGCGGTCTTTTAAGTCTGATGTGAAATCTTACGGCTCAACCGTAAGCGGTCATTGGAAACTGGAGGACTTGAGTACAGAAGAGGAGAGTGGAATTCCACGTGTAGCGGTGAAATGCGTAGAGATGTGGAGGAACACCAGTGGCGAAGGCGACTCTCTGGTCTGTAACTGACGCTGA…	426
0b7035cac32b0a9ae2dd2722be586056	d__Bacteria; p__Bacteroidota; c__Bacteroidia; o__Flavobacteriales; f__Flavobacteriaceae	167	GGAATATTGGTCAATGGAGGCAACTCTGAACCAGCCATGCCGCGTGCAGGAAGACGGTTCTATGGATTGTAAACTGCTTTTGTACAGGAAGAAATTATCCCTCGTGAGGGAGCTTGACAGTACTGTAAGAATAAGGATCGGCTAACTCCGTGCCAGCAGCCGCGGTAATACGGAGGATCCAAGCGTTATCCGGAATCATTGGGTTTAAAGGGTCCGTAGGCGGATTAGTAAGTCAGGGGTGAAAGTTTGCGGCTTAACCGTAAAATTGCCTTTGATACTGCTAGTCTTGAATAATTATGAAGTAGCTAGAATATGTAGTGTAGCGGTGAAATGCTTAGATATTACATGGAATACCGATTGCGAAGGCAGGTTACTAATAATTTATTGACGCTGATGGAC…	421
a6f0fe7a674463f49af98edeb24bdcc7	d__Bacteria; p__Firmicutes; c__Bacilli; o__Bacillales; f__Planococcaceae; g__Lysinibacillus	165	GGAATCTTCCACAATGGGCGAAAGCCTGATGGAGCAACGCCGCGTGAGTGAAGAAGGTTTTCGGATCGTAAAACTCTGTTGTAAGGGAAGAACAAGTACAGTAGTAACTGGCTGTACCTTGACGGTACCTTATTAGAAAGCCACGGCTAACTACGTGCCAGCAGCCGCGGTAATACGTAGGTGGCAAGCGTTGTCCGGAATTATTGGGCGTAAAGCGCGCGCAGGCGGTCCTTTAAGTCTGATGTGAAAGCCCACGGCTCAACCGTGGAGGGTCATTGGAAACTGGAGGACTTGAGTGCAGAAGAGGAAAGTGGAATTCCAAGTGTAGCGGTGAAATGCGTAGAGATTTGGAGGAACACCAGTGGCGAAGGCGACTTTCTGGTCTGTAACTGACGCTGA…	426
2ac026c231b6d1fa5cbc7b0b12647cf7	d__Bacteria; p__Actinobacteriota; c__Actinobacteria; o__Micrococcales; f__Microbacteriaceae	159	GGAATATTGCACAATGGGCGCAAGTCTGATGCAGCAACGCCGCGTGAGGGATGACGGCCTTCGGGTTGTAAACCTCTTTTAGTAGGGAAGAAGCGAAAGTGACGGTACCTGCAGAAAAAGCACCGGCTAACTACGTGCCAGCAGCCGCGGTAATACGTAGGGTGCAAGCGTTGTCCGGAATTATTGGGCGTAAAGAGCTCGTAGGCGGCTTGTCGCGTCTGCTGTGAAAACCCGAGGCTCAACCTCGGGCCTGCAGTGGGTACGGGCAAGCTAGAGTGCGGTAGGGGAGATTGGAATTCCTGGTGTAGCGGTGGAATGCGCAGATATCAGGAGGAACACCGATGGCGAAGGCAGATCTCTGGGCCGTAACTGACGCTGAGGAGCGAAAGCATGGGGAGC…	406
959ae2cd9be342a356f8fcd3ddb4d70a	d__Bacteria; p__Proteobacteria; c__Alphaproteobacteria; o__Rhizobiales; f__Rhizobiaceae; g__Phyllobacterium	156	GGAATATTGGACAATGGGCGCAAGCCTGATCCAGCCATGCCGCGTGAGTGATGAAGGCCCTAGGGTTGTAAAGCTCTTTCACCGGTGAAGATAATGACGGTAACCGGAGAAGAAGCCCCGGCTAACTTCGTGCCAGCAGCCGCGGTAATACGAAGGGGGCTAGCGTTGTTCGGATTTACTGGGCGTAAAGCGCACGTAGGCGGACTATTAAGTCAGGGGTGAAATCCCGGGGCTCAACCCCGGAACTGCCTTTGATACTGGTAGTCTTGAGTTCGAGAGAGGTGAGTGGAATTCCGAGTGTAGAGGTGAAATTCGTAAATATTCGGAGGAACACCAGTGGCGAAGGCGGCTCACTGGCTCGATACTGACGCTAAGGTGCGAAAGCGTGGGGAGCAAACA…	401
7e1eac451cb27341cc83e657438ed46b	d__Bacteria; p__Firmicutes; c__Clostridia; o__Peptococcales; f__Peptococcaceae; g__uncultured; s__uncultured_bacterium	150	GGAATCTTCCGCAATGGGCGAAAGCCTGACGGAGCAACGCCGCGTGAGTGAAGAAGGCCTTCGGGTTGTAAAGCTCTGTCTTGGGGGACGAAGGAGATGACGGTACCCCAGGAGGAAGCCCCGGCTAACTACGTGCCAGCAGCCGCGGTAATACGTAGGGGGCGAGCGTTGTCCGGAATTACTGGGCGTAAAGGGCGCGTAGGCGGGTCATTAAGTCAGGTGTGAAAACCGCGGGCTCAACCTGAGGAGTGCACCTGAAACTGATGATCTTGAGTGCAGGAGAGGAAAGTGGAATTCCTAGTGTAGCGGTGAAATGCGTAGATATTAGGAGGAACACCAGTGGCGAAGGCGGCTTTCTGGCCTGCAACTGACGCTGAGGCGCGAAAGCGTGGGGAGCAA…	404
2a0c8756a048275a0d2bcc9b9314187f	Unassigned	150	GCTTATTACTATCGAATGTGTGCGAATGTGTGTCATTTCCTTTTCTGCCACGCAGCCAGGGAAAACAGGGAAAACAGCGAAAATCGATTTAATTCACTAATTCCCGTTGTCGATGATCCGTGTAGTTTGGCTGATGGAAGTTTCTAATCAGCCGGTTTTATCGACGCACTTTGCCAGTGATACAAGAAATGTTAATATGATTGATTTTTATTTTGTTTATTGGGTGACTGTGAATCGATTTCTTTATGTCATAATAAGGATAAAATCTTTAGTCTTCTCTAGAATTGATTTCACCCGCAGCTTCACAGTCAGTTCTGCGTGGG	323
28b38bdd4f9317d49111e0bd816df1a7	Unassigned	148	ATCGACCGTCCACACACACACAGAGATACCCTGAACCGGAACACGAAATATCATCGCACGCGTGAAGCTTCTTTCGGAAATTTGCCTCCATTTAACTACGGTTTGCAAATTGCATGGCGTGCAGAAGCAAAAGGCGTCTCAGTGCAGCAGGCTCAGCAGGCCGGTAGATTTGCCAGCGCCAGCCGAACCACCACCGTAAGAAAGGATAACGATAATTTAGGGTAAAATTTACGTTAAGCCTGTTTCGGATTAGAAACCCC	260
5ab3b8d978be68be332d3026ab6b3b78	d__Bacteria; p__Firmicutes; c__Bacilli; o__Staphylococcales; f__Staphylococcaceae; g__Staphylococcus	145	GGAATCTTCCGCAATGGGCGAAAGCCTGACGGAGCAACGCCGCGTGAGTGATGAAGGTCTTCGGATCGTAAAACTCTGTTATTAGGGAAGAACAAATGTGTAAGTAACTATGCACGTCTTGACGGTACCTAATCAGAAAGCCACGGCTAACTACGTGCCAGCAGCCGCGGTAATACGTAGGTGGCAAGCGTTATCCGGAATTATTGGGCGTAAAGCGCGCGTAGGCGGTTTCTTAAGTCTGATGTGAAAGCCCACGGCTCAACCGTGGAGGGTCATTGGAAACTGGGAAACTTGAGTGCAGAAGAGGAAAGTGGAATTCCATGTGTAGCGGTGAAATGCGCAGAGATATGGAGGAACACCAGTGGCGAAGGCGACTTTCTGGTCTGTAACTGACGCTGA…	426
25a3a3b19587b5040a41dbdc2b3fb366	d__Bacteria; p__Proteobacteria; c__Alphaproteobacteria; o__Rhizobiales; f__Rhizobiaceae; g__Phyllobacterium	142	GGAATATTGGACAATGGGCGCAAGCCTGATCCAGCCATGCCGCGTGAGTGATGAAGGCCCTAGGGTTGTAAAGCTCTTTCACCGGTGAAGATAATGACGGTAACCGGAGAAGAAGCCCCGGCTAACTTCGTGCCAGCAGCCGCGGTAATACGAAGGGGGCTAGCGTTGTTCGGATTTACTGGGCGTAAAGCGCACGTAGGCGGACTATTAAGTCAGGGGTGAAATCCCGGGGCTCAACCCCGGAACTGCCTTTGATACTGGTAGTCTTGAGTTCGAGAGAGGTGAGTGGAATTCCGAGTGTAGAGGTGAAATTCGTAGATATTTGGAGGAACACCAGTGGCGAAGGCGGCTCACTGGCTCGATACTGACGCTGAGGTGCGAAAGCGTGGGGAGCAAACA…	401
9ddd7287ea8cbb1c67049d736ed49f89	d__Bacteria; p__Actinobacteriota; c__Actinobacteria; o__Corynebacteriales; f__Corynebacteriaceae; g__Corynebacterium	141	GGAATATTGCACAATGGGCGCAAGCCTGATGCAGCGACGCCGCGTGGGGGATGACGGCCTTCGGGTTGTAAACTCCTTTCGCTAGGGACGAAGCTTTTTGTGACGGTACCTAGATAAGAAGCACCGGCTAACTACGTGCCAGCAGCCGCGGTAATACGTAGGGTGCGAGCGTTGTCCGGAATTACTGGGCGTAAAGGGCTCGTAGGTGGTTTGTCGCGTCGTCTGTGAAATTCCGGGGCTTAACTCCGGGCGTGCAGGCGATACGGGCATAACTTGAGTACTGTAGGGGTAACTGGAATTCCTGGTGTAGCGGTGAAATGCGCAGATATCAAGAGGAACACCGATGGCGAAGGCAGGTTACTGGGCAGTTACTGACGCTGAGGAGCGAAAGCATGGGTA…	408
23defcdd5259aa8c94a864cfd77debfa	d__Bacteria; p__Firmicutes; c__Clostridia; o__Peptococcales; f__Peptococcaceae; g__uncultured	140	GGAATCTTCCGCAATGGGCGAAAGCCTGACGGAGCAACGCCGCGTGAGTGAAGAAGGCCTTCGGGTTGTAAAGCTCTGTCTTGGGGGACGAAGGAGATGACGGTACCCCAGGAGGAAGCCCCGGCTAACTACGTGCCAGCAGCCGCGGTAATACGTAGGGGGCGAGCGTTGTCCGGAATTACTGGGCGTAAAGGGCGCGTAGGCGGGTCATTAAGTCAGGTGTGAAAACCGCGGGCTCAACCTGGGGAGTGCACCTGAAACTGATAATCTTGAGTGCAGGAGAGGAAAGTGGAATTCCTAGTGTAGCGGTGAAATGCGTAGATATTAGGAGGAACACCAGTGGCGAAGGCGGCTTTCTGGCCTGCAACTGACGCTGAGGCGCGAAAGCGTGGGGAGCAA…	404
1b966dc5fc87e35819c337d77e5d26ea	d__Bacteria; p__Proteobacteria; c__Gammaproteobacteria; o__Burkholderiales; f__Comamonadaceae; g__Diaphorobacter	140	GGAATTTTGGACAATGGGCGAAAGCCTGATCCAGCCATGCCGCGTGCAGGATGAAGGCCTTCGGGTTGTAAACTGCTTTTGTACGGAACGAAAAGCCTCTTTCTAATAAAGAGGGGTCATGACGGTACCGTAAGAATAAGCACCGGCTAACTACGTGCCAGCAGCCGCGGTAATACGTAGGGTGCAAGCGTTAATCGGAATTACTGGGCGTAAAGCGTGCGCAGGCGGTTTTGTAAGACAGAGGTGAAATCCCCGGGCTCAACCTGGGAACTGCCTTTGTGACTGCAAGGCTGGAGTGCGGCAGAGGGGGATGGAATTCCGCGTGTAGCAGTGAAATGCGTAGATATGCGGAGGAACACCGATGGCGAAGGCAATCCCCTGGGCCTGCACTGACGCTCA…	426
0fba8a8f0047f057ba5f18ff6c08b2f3	Unassigned	138	GCTTATTACTATCAAATGTGTGCGAATGTGCGTCATTTCCTTTTCTGCCACGCAGCCAGGGAAAACAGGGAAAACAGCGAAAATCGATTTAATTCACTAATTCCCGTTGTCGATGATCCGTGTAGTTTGGCTGATGGAAGTTTCTAATCAGCCGGTTTTATCGACGCACTTTGCCAGTGATACAAGAAATGTTAATATGATTGATTTTTATTTTGTTTATTGGGTGACTGTGAATCGATTTCTTTATGTCATAATAAGGATAAAATCTTTAGTCTTCTCTAGAATTGATTTCACCCGCAGCTTCACAGTCAGTTCTGCGTGGG	323
0d48d28d86c660e1d7a11ce2a0854677	d__Bacteria; p__Proteobacteria; c__Gammaproteobacteria; o__Pseudomonadales; f__Moraxellaceae; g__Acinetobacter	135	GGAATATTGGACAATGGGCGGAAGCCTGATCCAGCCATGCCGCGTGTGTGAAGAAGGCCTTTTGGTTGTAAAGCACTTTAAGCGAGGAGGAGGCTACTTGGATTAATACTCTAGGATAGTGGACGTTACTCGCAGAATAAGCACCGGCTAACTCTGTGCCAGCAGCCGCGGTAATACAGAGGGTGCGAGCGTTAATCGGATTTACTGGGCGTAAAGCGTGCGTAGGCGGCTTTTTAAGTCGGATGTGAAATCCCTGAGCTTAACTTAGGAATTGCATTCGATACTGGGAAGCTAGAGTATGGGAGAGGATGGTAGAATTCCAGGTGTAGCGGTGAAATGCGTAGAGATCTGGAGGAATACCGATGGTGAAGGCAGCCATCTGGCCTAATACTGACGCTG…	427
a52ccabd2836d4e210fd5d6e726917b2	Unassigned	134	GCTTATTACTATCGAATGTGTGCGAATGTGCGTCATTTCCTTTTCTGCCACGCAGCCAGGGAAAACAGGGAAAACAGCGAAAATCGATTTAATTCACTAATTCCCGTTGTCGATGATCCGTGTAGTTTGGCTGATGGAAGTTTCTAATCAGCCGGTTTTATCGACGCACTTCGCCAGTGATACAAGAAATGTTAATATGATAGGTTTTTTTGTTTATTGGGTGACTGTGAATCGATTTCTTTATGTCATAATAAGGATAAAATATTTAGTCTTCTCTTGAATTGATTTCACCCGCAGCTTCATAGTCAGTTCTGCGTGCTGGGAGGCGGGAGTTCTGGATGGG	343
b08be11aa35c509810a7a9129e0d228e	d__Eukaryota; p__Ascomycota; c__Saccharomycetes; o__Saccharomycetales; f__Debaryomycetaceae; g__Debaryomyces; s__Debaryomyces_sp.	134	AAAAGTCGTAACAAGGTTTCCGTAGGTGAACCTGCGGAAGGATCATTACAGTATTCTTTTGCCAGCGCTTAACTGCGCGGCGAAAAACCTTACACACAGTGTCTTTTTGATACAGAACTCTTGCTTTGGTTTGGCCTAGAGATAGGTTGGGCCAGAGGTTTAACAAAACACAATTTAATTATTTTTACAGTTAGTCAAATTTTGAATTAATCTTCAAAACTTTCAACAACGGATCTCTTGGTTCTCACATCGATGAAGAA	260
80274e4140e3f92c904204e06c8c5537	d__Bacteria; p__Firmicutes; c__Bacilli; o__Staphylococcales; f__Staphylococcaceae; g__Staphylococcus	133	GGAATCTTCCGCAATGGGCGAAAGCCTGACGGAGCGACGCCGCGTGAGTGATGAAGGTCTTCGGATCGTAAAACTCTGTTATCAGGGAAGAACAAATGTGTAAGTAACTGTGCACATCTTGACGGTACCTGATCAGAAAGCCACGGCTAACTACGTGCCAGCAGCCGCGGTAATACGTAGGTGGCAAGCGTTATCCGGAATTATTGGGCGTAAAGCGCGCGTAGGCGGTTTTTTAAGTCTGATGTGAAAGCCCACGGCTCAACCGTGGAGGGTCATTGGAAACTGGAAAACTTGAGTGCAGAAGAGGAAAGTGGAATTCCATGTGTAGCGGTGAAATGCGCAGAGATATGGAGGAACACCAGTGGCGGAGGCGACTTTCTGGTCTGTAACTGACGCTGA…	426
6bb23808cdc538ce5e9b9d96367b3baa	d__Eukaryota	133	TGTCGTACTGTCGAGATAGAGTTTTGCCGTATTTTAATTCAGTAAATTTTAATTACATTCATTTATGACGTGTATCATGTCGGTCCGCGTTGTCTCCCACTGCTGCGTTGTGTGTGTGTGTGTGTGTTTGTCGACATCCTGTGACTGTCTGTCTGCGGAGTTCTGCCACCGTACGGGTATGTGATGCTGATTCTGAGCTTGGGTCCCTGCCCTGCTCTCATTCGCTAACACTGAAACCCGGTGATAAATACTCCCTCCAATGTCTCCGATGTGTGTGTGTGTGTGCATGGACATTGGAGGTTGGCTGACGGTACAAAGTTACCATCATTGTCGTCCTCTGTCACCGAGG	349
1902fc7e984431577663725da9b55b57	d__Bacteria; p__Firmicutes; c__Clostridia	131	GGAATCTTCCGCAATGGGCGAAAGCCTGACGGAGCAACGCCGCGTGAGTGAAGAAGGCCTTCGGGTTGTAAAGCTCTGTCTTGGGGGACGAAGGAGATGACGGTACCCCAGGAGGAAGCCCCGGCTAACTACGTGCCAGCAGCCGCGGTAATACGTAGGGGGCGAGCGTTATCCGGAATTACTGGGCGTAAAGGGCGCGTAGGCGGGTCATTAAGTCAGGTGTGAAAACCGCGGGCTCAACCTGGGGAGTGCACCTGAAACTGATGATCTTGAGTGCAGGAGAGGAAAGTGGAATTCCTAGTGTAGCGGTGAAATGCGTAGATATTAGGAGGAACACCAGTGGCGAAGGCGGCTTTCTGGCCTGCAACTGACGCTGAGGCGCGAAAGCGTGGGGAGCAA…	404
8f30767f69850a25b78415307a9a37b2	d__Bacteria; p__Firmicutes; c__Bacilli; o__Staphylococcales; f__Staphylococcaceae; g__Staphylococcus	129	GGAATCTTCCGCAATGGGCGAAAGCCTGACGGAGCAACGCCGCGTGAGTGATGAAGGTCTTCGGATCGTAAAACTCTGTTATCAGGGAAGAACAAATGTGTAAGTAACTGTGCACATCTTGACGGTACCTGATCAGAAAGCCACGGCTAACTACGTGCCAGCAGCCGCGGTAATACGTAGGTGGCAAGCGTTATCCGGAATTATTGGGCGTAAAGCGCGCGTAGGCGGTTTTTTAAGTCTGATGTGAAAGCCCACGGCTCAACCGTGGAGGGTCATTGGAAACTGGAAAACTTGAGTGCAGAAGAGGAAAGTGGAATTCCATGTGTAGCGGTGAAATGCGTAGAGATATGGAGGAACACCAGTGGCGAAGGCGACTTTCTGGTCTGTAACTGACGCTGA…	426
9e64169fb49e3fda18bafde082466118	d__Bacteria; p__Firmicutes; c__Thermoanaerobacteria; o__Thermoanaerobacterales; f__Thermoanaerobacteraceae; g__Thermoanaerobacter	129	GGAATCTTGCGCAATGGGCGAAAGCCTGACGCAACGACGCCGCGTGAGCGAAGAAGGCCTTCGGGTCGTAAAGCTCGATAGTGTGGGAAGAATAGATGACGGTACCACACGAAAGCCCCGGCTAACTACGTGCCAGCAGCCGCGGTAAGACGTAGGGGGCGAGCGTTGTCCGGAATTACTGGGCGTAAAGGGCGCGTAGGCGGCCACTTAAGTCAGGTGTAAAAAACCCGGGCTCAACCCGGGGGATGCACATGAAACTGGGTGGCTAGAGGGCAGGAGAGGGGAGTGGAATTCCCGGTGTAGCGGTGAAATGCGTAGATATCGGGAGGAATACCAGTGGCGAAGGCGACTCTCTGGACTGACCCTGACGCTGAGGCGCGAAAGCGTGGGGAGCAAACA…	401
325d1c4f0e5c1f29a84ba70a8c6feb89	Unassigned	127	GTGAAAATCCGCATCACATTAGACAGCGTGAAGGTGGAAAAGGTGTCAAATGGGATCAATAGAAATTGTGATCCTTGACAAAATCCTTGATCGAGAAAGAGATAGGAGCTTAAGAGGTTTTTGCTGCTTTAAGCATGGTTTAATTGGATTAAGTGCTAATCGAAATGATTTATTTTGGTGGCTTGTAATGTAAAAAGTTCATTTCCTGTTCATTCTACTTCTTCTTCTTCTTCTTTGGCACTACAACCTCGAGAGGTCTCGGCCTGCCATTTCTGGCTTTCTGTGACTTAATTTTACCCGTAGTAAAGTAGTCAGCCTTACGTACGGGGAGACGGTCTGGATGGG	345
1bd830b5c11f0351250b0629ebf13ad5	d__Bacteria; p__Proteobacteria; c__Alphaproteobacteria; o__Rhizobiales; f__Rhizobiaceae; g__Phyllobacterium	127	GGAATATTGGACAATGGGCGCAAGCCTGATCCAGCCATGCCGCGTGAGTGATGAAGGCCCTAGGGTTGTAAAGCTCTTTCACCGGTGAAGATAATGACGGTAACCGGAGAAGAAGCCCCGGCTAACTTCGTGCCAGCAGCCGCGGAAATACGAAGGGGGCTAGCGTTGTTCGGATTTACTGGGCGTAAAGCGCACGTAGGCGGACTATTAAGTCAGGGGTGAAATCCCGGGGCTCAACCCCGGAACTGCCTTTGATACTGGTAGTCTTGAGTTCGAGAGAGGTGAGTGGAATTCCGAGTGTAGAGGTGAAATTCGTAGATATTCGGAGGAACACCAGTGGCGAAGGCGGCTCACTGGCTCGATACTGACGCTGAGGTGCGAAAGCGTGGGGAGCAAACA…	401
5b72396aae5f2c7a6ecc9800c0a0123e	Unassigned	126	GCTTATTACTATCGAATGTGTGCGAATGTGCGTCATTTCCTTTTCTGCCACGCAGCCAGGGAAAACAGGGAAAACAGCGAAAATCGATTTAATTCACTAATTCCCGTTGTCGATGATCCGTGTAGTTTGGCTGATGGAAGTTTCTAATCAGCCGGTTTTATCGACGCACTTTGCCAGTGATACAAGAAATGTTAATATGATAGGTTTTTTTGTTTATTGGGTGACTGTGAATCGATTTCTTTATGTCATAATAAGGATAAAATATTTAGTCTTCTCTTGAATTGATTTCACTCGCAGCTTCATAGTCAGTTCTGCGTGCTGGGAGGCGGGAGTTCTGGATGGG	343
34c9b4e96c48db88ebde6cdf4551583a	d__Bacteria; p__Proteobacteria; c__Gammaproteobacteria; o__Pseudomonadales; f__Pseudomonadaceae; g__Pseudomonas	121	GGAATATTGGACAATGGGCGAAAGCCTGATCCAGCCATGCCGCGTGTGTGAAGAAGGTCTTCGGATTGTAAAGCACTTTAAGTTGGGAGGAAGGGCAGTAAGTTAATACCTTGCTGTTTTGACGTTACCGACAGAATAAGCACCGGCTAACTTCGTGCCAGCAGCCGCGGTAATACGAAGGGTGCAAGCGTTAATCGGAATTACTGGGCGTAAAGCGCGCGTAGGTGGTTCAGCAAGTTGGATGTGAAAGCCCCGGGCTCAACCTGGGAACTGCATCCAAAACTACTGAGCTAGAGTACGGTAAAGGGTGGTGGAATTTCCTGTGTAGCGGTGAAATGCGTAGATATAGGAAGGAACACCAGTGGCGAAGGCGACCACCTGGACTGATACTGACACTGA…	426
3a4cd6d6e1d83142ce83f1edb49bb8cf	d__Bacteria; p__Firmicutes; c__Thermoanaerobacteria; o__Thermoanaerobacterales; f__Thermoanaerobacteraceae; g__Caldanaerobacter	118	GGAATCTTCCGCAATGGGCGAAAGCCTGACGGAGCGACGCCGCGTGAGCGAAGAAGGCCTTCGGGTCGTAAAGCTCGATAGTGTGGGAAGAAGGAATGACGGTACCACACGAAAGCCCCGGCTAACTACGTGCCAGCAGCCGCGGTAAGACGTAGGGGGCGAGCGTTGTCCGGAGTTACTGGGCGTAAAGGGCGCGTAGGCGGTCTAACAAGTCAGGTGTAAAAGGCCACGGCTCAACCGTGGATATGCATCTGAAACTGCTAGGCTAGAGGGCAGGAGAGGGGAGTGGAATTCCCGGTGTAGCGGTGAAATGCGTAGATATCGGGAGGAATACCAGTGGCGAAAGCGACTCCCTGGACTGACCCTGACGCTGAGGCGCGAAAGCGTGGGGAGCAAACA…	401
f578545e7d4bf3bd62540117dfd90457	Unassigned	113	GGTATCGGTCGCGACAGTCACGTCTACGACGGCGGGAACCGCTGGAACGGTGGTCGGTGGTGGTGGTGGTGGTGGTAGTAGTAATGGTAGTGGTGGTGGTAGTGGTGCCGTCACCGGCAGTGCTGCCAGCACGAATCCTTCAGCCAGTATAAACATTACCAATAGGTGAGAATCGAAGATCCAGCTCAGTAGGTAACTGTTACTGTATTTTAACTTATTGCTAATTAATGTTAACGTGTAGAGCAGGATTAGATACCCGA	260
61dd649314d545abd8e91b5fc3038332	Unassigned	112	GAAGAAGCATACCTTCAGGCGCAACGTGAACAGCAACAGCTCGCACTGGAAGCGCGCAACTCGCTGCTGGACGACGGCGGTTCGCTGCTCGATGAGCTGCCGCAGGAGTATGGTGGTGCGCGGCCGGACGAGGGTGGCGCTGGAAATGGGTCGGGACGCAACCTGAATGGGTTCGGGCATGAAATCACCACCCAAACGGAACCGGTGCAGAAGGAAATTCCGCACCAGAAGAGCAAAAATGAAAAGAAAAATAATCACTGTAAGTAGTACTTGGTTACCGTTGCTAGGTGAAATATAAAGACATTAATTAATAATTTCGTTTGGATTTGTCCACAGATATGTCACTGTGTCACTTCAAGCTTTGCAACATGGGCCGTAAACGCAATCAGCGATTTCCTC…	416
4f2a91abafea4caf9fab69a5f3a9c1b2	d__Bacteria; p__Firmicutes; c__Bacilli; o__Bacillales; f__Bacillaceae; g__Pseudogracilibacillus	112	GGAATCTTCCGCAATGGACGAAAGTCTGACGGAGCGACGCCGCGTGAGTGATGAAGGTCTTCGGATCGTAAAACTCTGTTGTTAGGGAAGAACAAGTATCGACCGAATAAGTCGGTACCTTGACGGTACCTAACCAGAAAGCCCCGGCTAACTACGTGCCAGCAGCCGCGGTAATACGTAGGGGGCAAGCGTTGTCCGGAATTATTGGGCGTAAAGGGCGCGCAGGCGGTCTTCTAAGTCTGATGTGAAATCTCGTAGCTTAACTACGAGCGGTCATTGGAAACTGGGAGACTTGAGGACAGAAGAGGAGAGTGGAATTCCACGTGTAGCGGTGAAATGCGTAGAGATGTGGAGGAACACCAGTGGCGAAGGCGACTCTCTGGTCTGTAACTGACGCTG…	427
dc2cfdebadde59291148ab334d791b21	d__Bacteria; p__Proteobacteria; c__Gammaproteobacteria; o__Pseudomonadales; f__Pseudomonadaceae; g__Pseudomonas	111	GGAATATTGGACAATGGGCGAAAGCCTGATCCAGCCATGCCGCGTGTGTGAAGAAGGTCTTCGGATTGTAAAGCACTTTAAGTTGGGAGGAAGGGCAGTAAGTTAATACCTTGCTGTTTTGACGTTACCGACAGAATAAGCACCGGCTAACTTCGTGCCAGCAGCCGCGGTAATACGAAGGGTGCAAGCGTTAATCGGAATTACTGGGCGTAAAGCGCGCGTAGGTGGTTCAGCAAGTTGGATGTGAAAGCCCCGAGCTCAACCTGGGAACTGCATCCAAAACTACTGAGCTAGAGTACGGTAGAGGGTGGTGGAATTTCCTGTGTAGCGGTGAAATGCGTAGATATAGGAAGGAACACCAGTGGCGAAGGCGACCACCTGGACTGATACTGACACTGA…	426
c29fdd0ea89e9032027942dcd23445d7	Unassigned	111	GCTTATTACTATCGAATGTGTGCGAATGTGCGTCATTTCCTTTTCTGCCACGCAGCCAGGGAAAACAGGGAAAACAGCGAAAATCGATTTAATTCACTAATTCCCGTTGTCGATGATCCGTGTAGTTTGGCTGATGGAAGTTTCTAATCAACCGGTTTTATCGACGCACTTTGCCAGTGATACAAGAAATGTTAATATGATTGATTTTTATTTTGTTTATTGGGTGACTGTGAATCGATTTCTTTATGTCATAATAAGGATAAAATCTTTAGTCTTCTCTAGAATTGATTTCACCCGCAGCTTCACAGTCAGTTCTGCGTGGG	323
56afaab884304cdee961951b474b00a3	d__Bacteria; p__Firmicutes; c__Bacilli; o__Staphylococcales; f__Staphylococcaceae; g__Staphylococcus	111	GGAATCTTCCGCAATGGGCGAAAGCCTGACGGAGCAACGCCGCGTGAGTGATGAAGGTCTTCGGATCGTAAAACTCTGTTATCAGGGAAGAACAAATGTGTAAGTAACTGTGCACATCTTGACGGTACCTGATCAGAAAGCCACGGCTAACTACGTGCCAGCAGCCACGGTAATACGTAGGTGGCAAGCGTTATCCGGAATTATTGGGCGTAAAGCGCGCGTAGGCGGTTTTTTAAGTCTGATGTGAAAGCCCACGGCTCAACCGTGGAGGGTCATTGGAAACTGGAAAACTTGAGTGCAGAAGAGGAAAGTGGAATTCCATGTGTAGCGGTGAAATGCGCAGAGATATGGAGGAACACCAGTGGCGAAGGCGACTTTCTGGTCTGTAACTGACGCTGA…	426
581c04f7abe460295c36a2216c6f9735	d__Bacteria; p__Firmicutes; c__Bacilli; o__Staphylococcales; f__Staphylococcaceae; g__Staphylococcus	108	GGAATCTTCCGCAATGGGCGAAAGCCTGACGGAGCAACGCCGCGTGAGTGATGAAGGTCTTCGGATCGTAAAACTCTGTTATTAGGGAAGAACAAACGTGTAAGTAACTGTGCACGTCTTGACGGTACCTAATCAGAAAGCCACGGCTAACTACGTGCCAGCAGCCGCGGTAATACGTAGGTGGCAAGCGTTATCCGGAATTATTGGGCGTAAAGCGCGCGTAGGCGGTTTTTTAAGTCTGATGTGAAAGCCCACGGCTCAACCGTGGAGGGTCATTGGAAACTGGAAAACTTGAGTGCAGAAGAGGAAAGTGGAATTCCATGTGTAGCGGTGAAATGCGCAGAGATATGGAGGAACACCAGTGGCGAAGGCGACTTTCTGGGCTGTAACTGACGCTGA…	426
fe0bcb0d570ecdf336d3bdbdcafb870f	d__Bacteria; p__Firmicutes; c__Bacilli; o__Bacillales; f__Planococcaceae; g__Jeotgalibacillus	107	GGAATCTTCCGCAATGGACGAAAGTCTGACGGAGCAACGCCGCGTGAGTGAAGAAGGTTTTCGGATCGTAAAGCTCTGTTGTCAGGGAAGAACAAGTACCATAGTAACTGATGGTACCTTGACGGTACCTGACCAGAAAGCCACGGCTAACTACGTGCCAGCAGCCGCGGTAATACGTAGGTGGCAAGCGTTGTCCGGAATTATTGGGCGTAAAGCGCGCGAAGGTGGTTCCAAAAGTCTGATGTGAAAGCCCCCGGCTCAACCGGGGAGGGTCATTGGAAACTGGGGAACTTGAGTGCAGGAGAGGAAAGTGGAATTCCACGTGTAGCGGTGAAATGCGTAGATATGTGGAGGAACACCAGTGGCGAAGGCGACTTTCTGGCCTGTAACTGACACTGA…	426
22b578560b27b09cf659c25800c3e9d0	d__Bacteria; p__Firmicutes; c__Bacilli; o__Bacillales; f__Bacillaceae	105	CGGTAATACGTAGGTGGCAAGCGTTGTCCGGAATTATTGGGCGTAAAGCGCGCGCAGGCGGTTCTTTAAGTCTGATGTGAAATCCCACGGCTCAACCGTGGATGGTCATTGGAAACTGGAGGACTTGAGTGCAGAAGAGGAGAGTGGAATTCCATGTGTAGCGGTGAAATGCGTAGAGACATGGAGGAACACCAGTGGCGAAGGCGACTCTCTGGTCTGCAACTGACGCTGAGGCGCGAAAGCGTGGGTAGCGAACAGGA	260
5cd73adbec6153263a7acbe9353ba415	d__Bacteria; p__Firmicutes; c__Bacilli; o__Lactobacillales; f__Aerococcaceae; g__Aerosphaera	105	GGAATCTTCCGCAATGGACGCAAGTCTGACGGAGCAACGCCGCGTGTGTGAAGAAGGTCTTCGGATCGTAAAGCACTGTTATTAGAGAAGAACAACCGGTAGAGTAACTGTTACCGGCTTGACGGTATCTAACCAGAAAGCCACGGCTAACTACGTGCCAGCAGCCGCGGTAATACGTAGGTGGCAAGCGTTGTCCGGATTTATTGGGCGTAAAGGGAGCGCAGGCGGTGACTTAAGTCTGATGTGAAAGCCCACGGCTCAACCGTGGAAGGTCATTGGAAACTGGGTCACTTGAGTGCAGAAGAGGAAAGTGGAATTCCATGTGTAGCGGTGAAATGCGTAGATATATGGAGGAACACCAGTGGCGAAGGCGACTTTCTGGTCTGTAACTGACGCTGA…	426
b1eb6bcc3069e460aa06f1f949e76e6e	Unassigned	104	GCTTATTACTATCGAATGTGTGCGAATGTGCGTCATTTCCTTTTCTGCCACGCAGCCAGGGAAAACAGGGAAAACAGCGAAAATCGATTTAATTCACTAATTCCCGTTGTCGATGATCCGTGTAGTTTGGCTGATGGAAGTTTCTAATCAGCCGGTTTTATCGACGCACTTTGCCAGTGATACAAGAAATGTTAATATGATTGATTTTTATTTTGTTTATTGGGTGACTGTGAATCGATTTCTTTATGTCATAATAAGGATAAAATCTGTAGTCTTCTCGAGAATTGATTGCACCCGCAGCTTCACAGTCAGTTCTGCGTGGG	323
df8cea9dadf907975265172e09d68225	Unassigned	104	GCTTATTACTATCGAATGTGTGCGAATGTGCGTCATTTCCTTTTCTGCCACGCAGCCAGGGAAAACAGGGAAAACAGCGAAAATCGATTTAATTCACTAATTCCCGTTGTCGATGATCCGTGTAGTTTGGCTGATGGAAGTTTCTAATCAGCCGGTTTTATCGACGCACTTTGCCAGTGATACAAGAAATGCTAATATGATTGATTTTTATTTTGTTTATTGGGTGACTGTGAATCGATTTCTTTATGTCATAATAAGGATAAAATCTTTAGTCTTCTCTAGAATTGATTTCACCCGCAGCTTCACAGTCAGTTCTGCGTGGG	323
13ab778fc0abb87c8cfa1f356f8d7732	d__Bacteria; p__Myxococcota; c__Myxococcia; o__Myxococcales; f__Myxococcaceae; g__P3OB-42; s__uncultured_bacterium	103	GGAATCTTGCGCAATGGGCGAAAGCCTGACGCAGCAACGCCGCGTGTGTGATGAAGGTCTTCGGATCGTAAAGCACTGTCGGCAGGAACGATGGTTTGTACGGCTAATAAACGTACAGATTGACGGTACCTGCAAAGGAAGCACCGGCTAACTCTGTGCCAGCAGCCGCGGTAATACAGAGGGTGCAAGCGTTGTTCGGAATCATTGGGCGTAAAGCGCTCGTAGGCGGCCGACCAAGTCAGGTGTGAAAGCCTGGGGCTCAACCCCAGAAGTGCACTTGAAACTGGTTGGCTTGAATGTCGGAGAGGGCAGTGGAATTCCGAGTGTAGAGGTGAAATTCGTAGATATTCGGAGGAACACCAGTGGTGAAGGCGACTGCCTGGACGAACATTGACGCTG…	427
f7d0d7fa8817fb32099cde64996dc105	d__Bacteria; p__Firmicutes; c__Bacilli; o__Staphylococcales; f__Staphylococcaceae; g__Staphylococcus	103	GGAATCTTCCGCAATGGGCGAAAGCCTGACGGAGCAACGCCGCGTGAGTGATGAAGGTCTTCGGATCGTAAAACTCTGTTATTAGGGAAGAACAAATGTGTAAGTAACTATGCACGTCTTGACGGTACCTAATCAGAAAGCCACGGCTAACTACGTGCCAGCAGCCGCGGTAATACGTAGGTGGCAAGCGTTATCCGGAATTATTGGGCGTAAAGCGCGCGTAGGCGGTTTTTTAAGTCTGATGTGAAAGCCCACGGCTCAACCGTGGAGGGTCATTGGAAACTGGAAAACTTGAGTGCAGAAGAGGAAAGTGGAATTCCATGTGTAGCGGTGAAATGCGCAGAGATATGGAGGAACACCAGTGGCGAAGGCGACTTTCTGGGCTGTAACTGACGCTGA…	426
f98d5660a318ffa61ffc9fbed05d34b8	d__Bacteria; p__Firmicutes; c__Bacilli; o__Lactobacillales; f__Leuconostocaceae; g__Weissella	102	GGAATCTTCCACAATGGGCGCAAGCCTGATGGAGCAACGCCGCGTGTGTGATGAAGGGTTTCGGCTCGTAAAACACTGTTATAAGAGAAGAACGGCACTGAGAGTAACTGTTCAGTGTGTGACGGTATCTTACCAGAAAGGAACGGCTAAATACGTGCCAGCAGCCGCGGTAATACGTATGTTCCAAGCGTTATCCGGATTTATTGGGCGTAAAGCGAGCGCAGACGGTTATTTAAGTCTGAAGTGAAAGCCCTCAGCTCAACTGAGGAATGGCTTTGGAAACTGGATGACTTGAGTGCAGTAGAGGAAAGTGGAACTCCATGTGTAGCGGTGAAATGCGTAGATATATGGAAGAACACCAGTGGCGAAGGCGGCTTTCTGGACTGTAACTGACGTTGA…	426
369ae96e592bf30d1968951281c8b9f2	d__Bacteria; p__Firmicutes; c__Bacilli; o__Staphylococcales; f__Staphylococcaceae; g__Staphylococcus	101	GGAATCTTCCGCAATGGGCGAAAGCCTGACGGAGCAACGCTGCGTGAGTGATGAAGGTCTTCGGATCGTAAAACTCTGTTATCAGGGAAGAACAAATGTGTAAGTAACTGTGCACATCTTGACGGTACCTGATCAGAAAGCCACGGCTAACTACGTGCCAGCAGCCGCGGTAATACGTAGGTGGCAAGCGTTATCCGGAATTATTGGGCATAAAGCGCGCGTAGGCGGTTTTTTAAGTCTGATGTGAAAGCCCACGGCTCAACCGTGGAGGGTCATTGGAAACTGGAAAACTTGAGTGCAGAAGAGGAAAGTGGAATTCCATGTGTAGCGGTGAAATGCGCAGAGATATGGAGGAACACCAGTGGCGAAGGCGACTTTCTGGTCTGTAACTGACGCTGA…	426
c48f5626832fa3ae37aaf1ecfd98f45c	Unassigned	101	GCTTATTACTATCGAATGTATGCGAATGTGCGTCATTTCCTTTTCTGCCACGCAGCCAGGGAAAACAGGGAAAACAGCGAAAATCGATTTAATTCACTAATTCCCGTTGTCGATGATCCGTGTAGTTTGGCTGATGGAAGTTTCTAATCAGCCGGTTTTATCGACGCACTTTGCCAGTGATACAAGAAATGTTAATATGATAGGTTTTTTTGTTTATTGGGTGACTGTGAATCGATTTCTTTATGTCATAATAAGGATAAAATATTTAGTCTTCTCTTGAATTGATTTCACCCGCAGCTTCATAGTCAGTTCTGCGTGCTGGGAGGCGGGAGTTCTGGATGGG	343
75eebc8001481227c64cd509d0d7dbcf	d__Bacteria; p__Proteobacteria; c__Alphaproteobacteria; o__Rhizobiales; f__Rhizobiaceae; g__Phyllobacterium	98	GGAATATTGGACAATGGGCGCAAGCCTGATCCAGCCATGCCGCGTGAGTGATGAAGGCCCTAGGGTTGTAAAGCTCTTTCACCGGTGAAGATAATGACGGTAACCGGAGAAGAAGCCCCGGCTAACTTCGTGCCAGCAGCCGCGGTAATACGAAGGGGGCTAGCGTTGTTCGGATTTACTGGGCGTAAAGCGCACGTAGGCGGACTATTAAGTCAGGGGTGAAATCCCGGGGCTCAACCCCGGAACTGCCTTTGATACTGGTAGTCTTGAGTTCGAGAGAGGTGAGTGGAATTCCGAGTGTAGAGGTGAAATTCGTAGATATTCGGAGGAACACCAGTGGTGAAGGCGGCTCACTGGCTCGATACTGACGCTGAGGTGCGAAAGCGTGGGGAGCAAACA…	401
5dd8ff0c947264ca8e389c976ea1ea74	d__Bacteria; p__Firmicutes; c__Clostridia; o__Peptococcales; f__Peptococcaceae; g__uncultured	97	GGAATCTTCCGCAATGGGCGAAAGCCTGACGGAGCAACGCCGCGTGAGTGAAGAAGGCCTTCGGGTTGTAAAGCTCTGTCTTGGGGGACGAAGGAGATGACGGTACCCCAGGAGTAAGCCCCGGCTAACTACGTGCCAGCAGCCGCGGTAATACGTAGGGGGCGAGCGTTGTCCGGAATTACTGGGCGTAAAGGGCGCGTAGGCGGGTCATTAAGTCAGGTGTGAAAACCGCGGGCTCAACCTGGGGAGTGCACCTGAAACTGATGATCTTGAGTGCAGGAGAGGAAAGTGGAATTCCTAGTGTAGCGGTGAAATGCGTAGATATTAGGAGGAACACCAGTGGCGAAGGCGGCTTTCTGGCCTGCAACTGACGCTGAGGCGCGAAAGCGTGGGGAGCAA…	404
b8194a0db068b6c7095e74e7e5037910	d__Bacteria; p__Proteobacteria; c__Gammaproteobacteria; o__Pseudomonadales; f__Moraxellaceae; g__Acinetobacter	97	GGAATATTGGACAATGGGCGAAAGCCTGATCCAGCCATGCCGCGTGTGTGAAGAAGGCCTTTTGGTTGTAAAGCACTTTAAGCGAGGAGGAGGCTACTTAGATTAATACTCTAGGATAGTGGACGTTACTCGCAGAATAAGCACCGGCTAACTCTGTGCCAGCAGCCGCGGTAATACAGAGGGTGCGAGCGTTAATCGGATTTACTGGGCGTAAAGCGTGCGTAGGCGGCTTCTTAAGTCGGATGTGAAATCCCTGAGCTTAACTTAGGAATTGCATTCTATACTGGGAAGCTAGAGTATTGGAGAGGATGGTAGAATTCCAGGTGTAGCGGTGAAATGCGTAGAGATCTGGAGGAATACCGATGGCGAAGGCAGCCATCTGGCCTAATACTGACGCTG…	427
ca7ac62877a05ca592e0ff1ae2a5547c	d__Bacteria	89	CGTACGGTCACGGGTAGCGGCGGCACGCTCTACGCAGCATCATCCGCGGAAACGGTACCAACGTCGCCGGGTCGCTTTACTAACTTTATGTTGTCCGATGTCGTTGCTTCTTTTGTCGGTATGCGTAATGGGTCGGTAGCTAACCTGTTTGCCACGCGCAGTCACTGCGGTGAGTAATGTGTGTCCCTTGCACTGTGGCTCTGTGGGCCGTGCGTGCGGGCTGTGTGGCTGTATCCGTTCGCTGTATCGCTAGGATTAGA	260
00b9a66dbcc286fc8aca96711b7ef528	d__Bacteria; p__Firmicutes; c__Thermoanaerobacteria; o__Thermoanaerobacterales; f__Thermoanaerobacteraceae; g__Thermoanaerobacter	89	GGAATCTTGCGCAATGGGCAAAAGCCTGACGCAGCGACGCCGCGTGAGCGAAGAAGGCCTTCGGGTCGTAAAGCTCGATAGTGTGGGAAGAATAGATGACGGTACCACACGAAAGCCCCGGCTAACTACGTGCCAGCAGCCGCGGTAAGACGTAGGGGGCGAGCGTTGTCCGGAATTACTGGGCGTAAAGGGCGCGTAGGCGGCCACTTAAGTCAGGTGTAAAAAACCCGGGCTCAACCCGGGGGATGCACATGAAACTGGGTGGCTAGAGGGCAGGAGAGGGGAGTGGAATTCCCGGTGTAGCGGTGAAATGCGTAGATATCGGGAGGAATACCAGTGGCGAAGGCGACTCTCTGGACTGACCCTGACGCTGAGGCGCGAAAGCGTGGGGAGCAAACA…	401
99fd124dd1b4432ff061f61116bd9071	d__Bacteria; p__Firmicutes; c__Bacilli; o__Staphylococcales; f__Staphylococcaceae; g__Staphylococcus	89	GGAATCTTCCGCAATGGGCGAAAGCCTGACGGAGCAACGCCGCGTGAGTGATGAAGGTCTTCGGATCGTAAAACTCTGTTATCAGGGAAGAACAAATGTGTAAGTAACTGTGCACATCTTGACGGTACCTGATCAGAAAGCCACGGCTAACTACGTGCCAGCAGCCGCGGTAATACGTAGGTGGCAAGCGTTATCCGGAATTATTGGGCGTAAAGCGCGCGTAGGCGGTTTTTTAAGTCTGATGTGAAAGCCCACGGCTCAACCGTGGAGGGTCATTGGAAACTGGAAAACTTGAGTGCAGAAGAGGAAAGTGGAATTCCGTGTGTAGCGGTGAAATGCGCAGAGATATGGAGGAACACCAGTGGCGAAGGCGACTTTCTGGTCTGTAACTGACGCTGA…	426
081b6398b6d9800ae991d246c1177b2b	d__Bacteria; p__Proteobacteria; c__Gammaproteobacteria; o__Enterobacterales; f__Enterobacteriaceae	88	GGAATATTGCACAATGGGCGCAAGCCTGATGCAGCCATGCCGCGTGTATGAAGAAGGCCTTCGGGTTGTAAAGTACTTTCAGCGAGGAGGAAGGCGTTAAGGTTAATAACCTTGGCGATTGACGTTACTCGCAGAAGAAGCACCGGCTAACTCCGTGCCAGCAGCCGCGGTAATACGGAGGGTGCAAGCGTTAATCGGAATTACTGGGCGTAAAGCGCACGCAGGCGGTCTGTTAAGTCAGATGTGAAATCCCCGGGCTCAACCTGGGAACTGCATTTGAAACTGGCAGGCTTGAGTCTTGTAGAGGGGGGTAGAATTCCAAGTGTAGCGGTGAAATGCGTAGAGATCTGGAGGAATACCGGTGGCGAAGGCGGCCCCCTGGACAAAGACTGACGCTCA…	426
57cc507e39b833bca844fe6925970cc5	d__Bacteria; p__Proteobacteria; c__Alphaproteobacteria; o__Rhizobiales; f__Rhizobiaceae; g__Phyllobacterium	86	GGAATATTGGACAATGGGCGCAAGCCTGATCCAGCCATGCCGCGTGAGTGATGAAGGCCCTAGGGTTGTAAAGCTCTTTCACCGGTGAAGATAATGACGGTAACCGGAGAAGAAGCCCCGGCTAACTTCGTGCCAGCAGCCGCGGTAATACGAAGGGGGCTAGCGTTGTTCGGATTTACTGGGCGTGAAGCGCACGTAGGCGGACTATTAAGTCAGGGGTGAAATCCCGGGGCTCAACCCCGGAACTGCCTTTGATACTGGTAGTCTTGAGTTCGAGAGAGGTGAGTGGAATTCCGAGTGTAGAGGTGAAATTCGTAGATATTCGGAGGAACACCAGTGGCGAAGGCGGCTCACTGGCTCGATACTGACGCTGAGGTGCGAAAGCGTGGGGAGCAAACA…	401
334796dc53c7a4c8cfed648623d3a017	d__Bacteria; p__Actinobacteriota; c__Actinobacteria; o__Micrococcales; f__Microbacteriaceae	84	CGGTAATACGTAGGGTGCAAGCGTTGTCCGGAATTATTGGGCGTAAAGAGCTCGTAGGCGGCTTGTCGCGTCTGCTGTGAAAACCCGAGGCTCAACCTCGGGCCTGCAGTGGGTACGGGCAAGCTAGAGTGCGGTAGGGGAGATTGGAATTCCTGGTGTAGCGGTGGAATGCGCAGATATCAGGAGGAACACCGATGGCGAAGGCAGATCTCTGGGCCGTAACTGACGCTGAGGAGCGAAAGCATGGGGAGCGAACAGGA	260
0e9adc1d2f69d2840a90a9138e1001e7	d__Bacteria; p__Firmicutes; c__Bacilli; o__Bacillales; f__Bacillaceae	83	GGAATCTTCCGCAATGGACGAAAGTCTGACGGAGCAACGCCGCGTGAGTGATGAAGGTTTTCGGATCGTAAAACTCTGTTGTTAGGGAAGAATAAGTATCGGCCGAATAAGCCGGTACCTTGACGGTACCTGACCAGAAAGCCCCGGCTAACTACGTGCCAGCAGCCGCGGTAATACGTAGGGGGGGAGCGTTGTCCGGAATTATTGGGCGTAAAGGGCGCGCAGGCGGTCTTCTAAGTCTGATGTGAAAGCCCACGGCTTAACCGTGGAGGGTCATTGGAAACTGGAGGACTTGAGTACAGAAGAGGAGAGTGGAATTCCACGTGGAGCGGTGAAATGCGTAGAGATGTGGAGGAACACCAGTGGCGAAGGCGACTCTCTGGTCTGTAACTGACGCTG…	427
1954e7272ec4f63aa0b23a443c718b5f	d__Bacteria; p__Firmicutes; c__Bacilli; o__Staphylococcales; f__Staphylococcaceae; g__Staphylococcus	81	GGAATCTTCCGCAATGGGCGAAAGCCTGACGGAGCAACGCCGCGTGAGTGATGAAGGTCTTCGGATCGTAAAACTCTGTTATCAGGGAAGAACAAATGTGTAAGTAACTGTGCACATCTTGACGGTACCTGATCAGAAAGCCACGGCTAACTACGTGCCAGCAGCCGCGGTAATACGTAGGTGGCAAGCGTTATCCGGAATTATTGGGCGTAAAGCACGCGTAGGCGGTTTTTTAAGTCTGATGTGAAAGCCCACGGCTCAACCGTGGAGGGTCATTGGAAACTGGAAAACTTGAGTGCAGAAGAGGAAAGTGGAATTCCATGTGTAGCGGTGAAATGCGCAGAGATATGGAGGAACACCAGTGGCGAAGGCGACTTTCTGGTCTGTAACTGACGCTGA…	426
31406eb23942222dad0b97dbb44b962d	d__Bacteria; p__Cyanobacteria; c__Cyanobacteriia; o__Chloroplast; f__Chloroplast; g__Chloroplast	81	GGAATTTTCCGCAATGGGCGAAAGCCTGACGGAGCAATGCCGCGTGGAGGTAGAAGGCCCACGGGTCGTGAACTTCTTTTCCCGGAGAAGAAGCAATGACGGTATCTGGGGAATAAGCATCGGCTAACTCTGTGCCAGCAGCCGCGGTAATACAGAGGATGCAAGCGTTATCCGGAATTATTGGGCGTAAAGCGTCTGTAGGTGGCTTTTTAAGTCCGCCGTCAAATCCCAGGGCTCAACCCTGGACAGGCGGTGGAAACTACCAAGCTGGAGTACGGTAGGGGCAGAGGGAATTTCCGGTGGAGCGGTGAAATGCGTAGAGATCGGAAAGAACACCAACGGCGAAAGCACTCTGCTGGGCCGACACTGACACTGAGAGACGAAAGCTAGGGTAGCGAA…	403
7f1d4cb2479d2870dd394458ff685cac	d__Bacteria; p__Firmicutes; c__Bacilli; o__Staphylococcales; f__Staphylococcaceae; g__Staphylococcus	80	GGAATCTTCCGCAATGGGCGAAAGCCTGACGGAGCAACGCCGCGTGAGTGATGAAGGTCTTCGGACCGTAAAACTCTGTTATCAGGGAAGAACAAATGTGTAAGTAACTGTGCACATCTTGACGGTACCTGATCAGAAAGCCACGGCTAACTACGTGCCAGCAGCCGCGGTAATACGTAGGTGGCAAGCGTTATCCGGAATTATTGGGCATAAAGCGCGCGTAGGCGGTTTTTTAAGTCTGATGTGAAAGCCCACGGCTCAACCGTGGAGGGTCATTGGAAACTGGAAAACTTGAGTGCAGAAGAGGAAAGTGGAATTCCATGTGTAGCGGTGAAATGCGCAGAGATATGGAGGAACACCAGTGGCGAAGGCGACTTTCTGGTCTGTAACTGACGCTGA…	426
05fcc07b61ea6596697a77004777d812	d__Bacteria; p__Firmicutes; c__Clostridia; o__Thermincolales; f__Thermincolaceae; g__Thermincola	79	GGAATCTTCCGCAATGGACGAAAGCCTGACGGAGCAACGCCGCGTGAACGAGGAAGGCCTTCGGGTTGTAAAGTTCTGTCTTCAGGGACGAAGGAAGTGACGATACCTGAGGAGGAAGCCCCGGCTAACTACGTGCCAGCAGCCGCGGTAATACGTAGGGGGCAAGCGTTGTCCGGAATTACTGGGCGTAAAGAGCGTGTAGGCGGGCTGTTAAGTCAGATGTGAAAACTTGGGGCTCAACCGCAAGAGTGCATCTGATACTGGCAGTCTTGAGGGTATGAGAGGGAGACGGTATTCCTAGTGTAGCGGTGAAATGCGTAGATATTAGGAGGAACACCAGTGGCGAAGGCGGTCTTCTGGCATACAACTGACGCTGAGACGCGAAAGCGTGGGGAGCAA…	404
109a25c2b19d4229c2596b96c622198b	Unassigned	79	TGAAATTATATCAACAGTCCTGCTGAAGGAAAACTGGATCCGATATTAGCTCGGCCACCGTCCACCCATGCCATGCCGCCCATTCCACTCATGAAAATTTTAAGCTTATAAATTGATGTTATAGAAGTATAAAGTGAAGAAGTATTAACAAAAAAAGGGTTGACAATTACTACAGATTGTTTCAGTTTTTATCCATCAATCAATTCAAGATACCAATGCATCAACATGCTGAATCTTTAATTATTCTCAAACTTTCCTTATATTATTCATTAAGGGTGGTCTGCCATTATTGCTACTATCAAGCATTTATCTTTATTGAAAATTAGGTCGTCTTCTTCCACTTTGGCACTAAAACCTCTAAAGGTCTATGACTTGATTTTACTCGCAGCAAAGTAATCA…	430
6a87cdf9b42178e1ac4530204f533af8	d__Bacteria; p__Actinobacteriota; c__Actinobacteria; o__Streptosporangiales; f__Nocardiopsaceae	76	GGAATATTGCGCAATGGGCGAAAGCCTGACGCAGCGACGCCGCGTGGGGGATGACGGCCTTCGGGTTGTAAACCTCTTTTACCACTAACGCAGGCTCGGGGTTCTCTCCGGGTTGACGGTAGGTGGGGAATAAGGACCGGCTAACTACGTGCCAGCAGCCGCGGTAATACGTAGGGTCCGAGCGTTGTCCGGAATTATTGGGCGTAAAGAGCTCGTAGGCGGTATGTCGCGTCTGCTGTGAAAGACCGGGGCTTAACTTCGGTGCTGCAGTGGATACGGGCATGCTAGAGGTAGGTAGGGGAGACTGGAATTCCTGGTGTAGCGGTGAAATGCGCAGATATCAGGAGGAACACCGGTGGCGAAGGCGGCTCTCTGGGCTGTAACTGACGCTGAGGCGCG…	420
0bac0bba8b2d149e2e11df2eaf4c7ec8	d__Bacteria; p__Proteobacteria; c__Gammaproteobacteria; o__Pseudomonadales; f__Moraxellaceae; g__Acinetobacter	76	GGAATATTGGACAATGGGGGGAACCCTGATCCAGCCATGCCGCGTGTGTGAAGAAGGCCTTATGGTTGTAAAGCACTTTAAGCGAGGAGGAGGCTACTGAGACTAATACTCTTGGATAGTGGACGTTACTCGCAGAATAAGCACCGGCTAACTCTGTGCCAGCAGCCGCGGTAATACAGAGGGTGCGAGCGTTAATCGGATTTACTGGGTGTAAAGCGTGCGTAGGCGGCTTTTTAAGTCGGATGTGAAATCCCCGAGCTTAACTTGGGAATTGCATTCGATACTGGGAAGCTAGAGTATGGGAGAGGATGGTAGAATTCCAGGTGTAGCGGTGAAATGCGTAGAGATCTGGAGGAATACCGATGGCGAAGGCAGCCATCTGGCCTAATACTGACGCTG…	427
ce2443817dd01480622954bbb27bf362	Unassigned	75	TCAACAGTCTCGTTTAAATCAGTGGAAGCTTCCATCGCTCGAGAAGGACCCGACCGCTAGCAAAGATGATCTCACCGACTTTTCACGCGCTCCCGGCCCATCGACGGCAAAGTCCGCGTTAACCACTACCACTACCAACACTAATATAAGCTCTCTAGGTCTCGTGCAAGACGGGTACGTTCAGTTCGGGTGCGTGAGATGAGGAAAATCGGGTTGTTAAAATTGATTCTTCTACTTTCTTCTTGCTGCGTTCCGCTGGA	260
f630e6b20cc9b49541f82cb1925ec71d	d__Bacteria; p__Firmicutes; c__Clostridia; o__Peptococcales; f__Peptococcaceae; g__uncultured; s__uncultured_bacterium	73	GGAATCTTCCGCAATGGGCGAAAGCCTGACGGAGCAACGCCGCGTGAGTGAAGAAGGCCTTCGGGTTGTAAAGCTCTGTCTTGGGGGACGAAGGAGATGACGGTACCCCAGGAGGAAGCCCCGGCTAACTACGTGCCAGCAGCCGCGGTAATACGTAGGGGGCGAGCGTTGTCCGGAATTACTGGGCGTAAAGGGCGCGTAGGCGGGTCATTAAGTCAGGTGTGAAAACCGCGGGCTCAACCTGGGGAGTGCACCTGAAACTGATGATCTTGAATGCAGGAGAGGAAAGTGGAATTCCTAGTGTAGCGGTGAAATGCGTAGATATTAGGAGGAACACCAGTGGCGAAGGCGGCTTTCTGGCCTGCAACTGACGCTGAGGCGCGAAAGCGTGGGGAGCAA…	404
57764cc7d725a9e51ce9e215171713da	d__Bacteria; p__Proteobacteria; c__Gammaproteobacteria; o__Pseudomonadales; f__Moraxellaceae; g__Enhydrobacter	73	GGAATATTGGACAATGGGGGCAACCCTGATCCAGCCATGCCGCGTGTGTGAAGAAGGCCTTTTGGTTGTAAAGCACCTTAAGCAGGGAGGAGAGGCTAATGGTTAATACCCATTAGATTAGACGTTACCTGCAGAATAAGCACCGGCTAACTCTGTGCCAGCAGCCGCGGTAATACAGAGGGTGCGAGCGTTAATCGGAATTACTGGGCGTAAAGCGAGTGTAGGTGGCTCATTAAGTCACATGTGAAATCCCCGGGCTTAACCTGGGAACTGCATGTGATACTGGTGGTGCTAGAATATGTGAGAGGGAAGTAGAATTCCAGGTGTAGCGGTGAAATGCGTAGAGATCTGGAGGAATACCGATGGCGAAGGCAGCTTCCTGGCATAATATTGACACTG…	427
921e18412f3be3def50f8fd68b19ad81	d__Bacteria; p__Actinobacteriota; c__Actinobacteria; o__Micrococcales; f__Microbacteriaceae	73	GGAATATTGCACAATGGGCGCAAGCCTGATGCAGCAACGCCGCGTGAGGGATGACGGTCTTCGGGTTGTAAACCTCTTTTAGTAGGGAAGAAGCGAAAGTGACGGTACCTGCAGAAAAAGCACCGGCTAACTACGTGCCAGAAGCCGCGGTAATACGTAGGGTGCAAACGTTGTCCGGAATTATTGGGCGTAAAGAGCTCGTAGGCGGCTTGTCGCGTCTGCTGTGAAAACCCGAGGCTCAACCTCGGGCCTGCAGTGGGTACGGGCAAGCTAGAGTGCGGTAGGGGAGATTGGAATTCCTGGTGTAGCGGTGGAATGCGCAGATATCAGGAGGAACACCGATGGCGAAGGCAGATCTCTGGGCCGTAACTGACGCTGAGGAGCGAAAGCATGGGGAGC…	406
105067aba44fd68346a0983123029601	d__Bacteria; p__Proteobacteria; c__Alphaproteobacteria; o__Rhizobiales; f__Rhizobiaceae	73	GGAATATTGGACAATGGGCGCAAGCCTGATCCAGCCATGCCGCGTGAGTGATGAAGGCCCTAGGGTTGTAAAGCTCTTTCACCGGTGAAGATAATGACGGTAACCGGAGAAGAAGCCCCGGCTAACTTCGTGCCAGCAGCCGCGGTAATACGAAGGGGGCTAGCGTTGTTCGGAATTACTGGGCGTAAAGCGCACGTAGGCGGGTATTTAAGTCAGGGGTGAAATCCCAGAGCTCAACTCTGGAACTGCCTTTGATACTGGGTACCTAGAGTATGGAAGAGGTGAGTGGAATTCCGAGTGTAGAGGTGAAATTCGTAGATATTCGGAGGAACACCAGTGGCGAAGGCGGCTCACTGGTCCATTACTGACGCTGAGGTGCGAAAGCGTGGGGAGCAAACA…	401
df5d287e7ba8cdd0780c6b924d5bb5e4	Unassigned	73	CTTTACAGCCACTTCCGAAGCCAGTCCGACATTAATCCCGACCATAAATAGAACTAGGAACAAGTCGTACTGGACGCTTTTAAACGTGTGTCTTCCACTCACTCGCTCGCTTGCTCTCTCTCTATCCTCTTTTGCATGTGTGACAATGAACAACATATGAAATATGGGTGGAAAAAGGCAAATGATAGCGTATGGGAAAAACTTGCGTACCAGGGGAGTTTTCCCCCCTGGCACCCACCGCACAATTGGTACCGGGGATT	260
7936d6cd73bdbe73751249b630773c7a	d__Bacteria; p__Firmicutes; c__Bacilli; o__Bacillales; f__Bacillaceae; g__Bacillus	72	GGAATCTTCCGCAATGGACGAAAGTCTGACGGAGCAACGCCGCGTGAGTGATGAAGGTTTTCGGATCGTAAAACTCTGTTGTTAGGGAAGAACAAGTATCGTTCGAATAGGGCGGTACCTTGACGGTACCTAACCAGAAAGCCACGGCTAACTACGTGCCAGCAGCCGCGGTAATACGTAGGTGGCAAGCGTTGTCCGGAATTATTGGGCGTAAAGCGCGCGCAGGCGGTCTTTTAAGTCTGATGTGAAAGCCCCCGGCTCAACCGGGGAGGGTCATTGGAAACTGGGAGACTTGAGTGCAGAAGAGAAGAGTGGAATTCCACGTGTAGCGGTGAAATGCGTAGAGATGTGGAGGAACACCAGTGGCGAAGGCGACTCTTTGGTCTGTAACTGACGCTG…	427
97a71b27609a80aba1fa77248a637a8a	d__Bacteria; p__Firmicutes; c__Clostridia; o__Peptococcales; f__Peptococcaceae; g__uncultured; s__uncultured_bacterium	72	GGAATCTTCCGCAATGGGCGAAAGCCTGACGGAGCAACGCCGCGTGAGTGAAGAAGGCCTTCGGGTTGTAAAGCTCTGTCTTGGGGGACGAAGGAGATGACGGTACCCCAGGAGGAAGCCCCGGCTAACTACGTGCCAGCAGCCGCGATAATACGTAGGGGGCGAGCGTTGTCCGGAATTACTGGGCGTAAAGGGCGCGTAGGCGGGTCATTAAGTCAGGTGTGAAAACCGCGGGCTCAACCTGGGGAGTGCACCTGAAACTGATGATCTTGAGTGCAGGAGAGGAAAGTGGAATTCCTAGTGTAGCGGTGAAATGCGTAGATATTAGGAGGAACACCAGTGGCGAAGGCGGCTTTCCGGCCTGCAACTGACGCTGAGGCGCGAAAGCGTGGGGAGCAA…	404
774a731a8604d081bd32e2b6331e26bb	d__Bacteria; p__Proteobacteria; c__Alphaproteobacteria; o__Rhodobacterales; f__Rhodobacteraceae; g__Rubellimicrobium; s__uncultured_soil	72	GGAATCTTAGACAATGGGCGCAAGCCTGATCTAGCCATGCCGCGTGGGTGATGAAGGCCTTAGGGTCGTAAAGCCCTTTCGCTGGGGAAGATAATGACGGTACCCAGTAAAGAAGCCCCGGCTAACTCCGTGCCAGCAGCCGCGGTAATACGGAGGGGGCTAGCGTTGTTCGGAATGACTGGGCGTAAAGCGCGCGTAGGCGGATTGGCAAGTTGGGGGTGAAATCCCGGGGCTCAACCTCGGAATGGCCTTCAAGACTGCCGGTCTTGAGTTCGAGAGAGGTGAGTGGAATTCCGAGTGTAGAGGTGAAATTCGTAGATATTCGGAGGAACACCAGTGGCGAAGGCGGCTCACTGGCTCGACACTGACGCTGAGGTGCGAAAGCGTGGGGAGCAAACA…	401
3cedc2b2ad0cffb1d758f35422374939	d__Bacteria; p__Firmicutes; c__Clostridia; o__Peptococcales; f__Peptococcaceae; g__uncultured; s__uncultured_bacterium	71	GGAATCTTCCGCAATGGGCGAAAGCCTGACGGAGCAACGCCGCGTGAGTGAAGAAGACCTTCGGGTTGTAAAGCTCTGTCTTGGGGGACGAAGGAGATGACGGTACCCCAGGAGGAAGCCCCGGCTAACTACGTGCCAGCAGCCGCGGTAATACGTAGGGGGCGAGCGTTGTCCGGAATTACTGGGCGTAAAGGGCGCGTAGGCGGGTCATTAAGTCAGGTGTGAAAACCGCGGGCTCAACCTGAGGAGTGCACCTGAAACTGATGATCTTGAGTGCAGGAGAGGAAAGTGGAATTCCTAGTGTAGCGGTGAAATGCGTAGATATTAGGAGGAACACCAGTGGCGAAGGCGGCTTTCTGGCCTGCAACTGACGCTGAGGCGCGAAAGCGTGGGGAGCAA…	404
e589e79b9cf0147213b2f2f102900443	d__Bacteria; p__Proteobacteria; c__Alphaproteobacteria; o__Rhodobacterales; f__Rhodobacteraceae	70	GGAATCTTAGACAATGGGGGAAACCCTGATCTAGCCATGCCGCGTGAGCGATGAAGGCCTTAGGGTTGTAAAGCTCTTTCGCTGGGGAAGATAATGACGGTACCCAGTAAAGAAGCCCCGACTAACTCCGTGCCAGCAGCCGCGGTAATACGGAGGGGGCTAGCGTTGTTCGGAATTACTGGGCGTAAAGCGCGCGTAGGCGGATTGGAAAGTTGGGGGTGAAATCCCGGGGCTCAACCCCGGAACTGCCTCCAAAACTATCAGTCTGGAGTTCGAGAGAGGTAAGTGGAATTGCGAGTGTAGAGGTGAAATTCGTAGATATTCACAGGAACACCAGTGGCGAAGGCGGCTCACTGGCTCGATACTGACGCTGAGGTGCGAAAGTGTGAGGAGCAAACA…	401
905c28a7db94165e541723a9855818c3	Unassigned	69	GAAGACGAGGGTCTACAATAACGGATCGATCGATTCCATAGAGGCACTACCAGAGAAATTTCTTTATACAGGTTTCGAAGATTCCTGTGATAAAGGAACGAATAGCAAATCGTGTACTTACTTACACGACTCATCACAAACCGGTACCAGTCAAAACAGTTTACCAGATGTAGATGGGTTTTATTACTAATTGCTTATTACATGTTTTTCACGATGATCGAACCGACCTTAACAGCAATGCCCAACCATTTCTTCCAGTTAATTCGGCGGCCCACCATTTTCTCCAGCTCGGCAATCAGTTCCGGGTTCACCTCGAGCGTGGTGCTGGCGCTGACCTCATCGTTCGAGGCAGCAGCAGTGGCCTCCTCAGGCTGAGGCATAGCCAGCGTGATCGCGAAC…	446
97d7efa7ed9912cda4661f8f37fbd5cc	Unassigned	69	GCTTATTACTATCGAATGTGTGCGAATGTGCGTCATTTCCTTTTCTGCCACGCAGCTAGGGAAAACAGGGAAAACAGCGAAAATCGATTTAATTCACTAATTCCCGTTGTCGATGATCCGTGTAGTTTGGCTGATGGAAGTTTCTAATCAGCCGGTTTTATCGACGCACTTTGCCAGTGATACAAGAAATGTTAATATGATTGATTTTTATTTTGTTTATTGGGTGACTGTGAATCGATTTCTTTATGTCATAATAAGGATAAAATCTTTAGTCTTCTCTAGAATTGATTTCACCCGCAGCTTCACAGTCAGTTCTGCGTGGGATTAGATACCCGGTCGGGAGTTAGATAGAAGCGGGAGTTCTGGATGGG	371
4a6e32fad08b141e2f48a8b384988f08	d__Bacteria; p__Firmicutes; c__Clostridia; o__Peptococcales; f__Peptococcaceae; g__uncultured	69	GGAATCTTCCGCAATGGGCGAAAGCCTGACGGAGCAACGCCGCGTGAGTGAAGAAGGCCTTCGGGTTGTAAAGCTCTGTCTTGGGGGACGAAGGAGATGACGGTACCCCAGGAGGAAGCCCCGGCTAACTACGTGCCAGCAGCCGCGGTAATACGTAGGGGGCGAGCGTTGTCCGGAATTACTGGGCGTAAAGGGCACGTAGGCGGGTCATTAAGTCAGGTGTGAAAACCGCGGGCTCAACCTGGGGAGTGCACCTGAAACTGATGATCTTGAGTGCAGGAGAGGAAAGTGGAATTCCTAGTGTAGCGGTGAAATGCGTAGATATTAGGAGGAACACCAGTGGCGAAGGCGGCTTTCTGGCCTGCAACTGACGCTGAGGCGCGAAAGCGTGGGGAGCAA…	404
ad62b46b0fa99099fc07ed24770f9360	Unassigned	69	GCTTATTACTATCGAATGTGTGCGAATGTGCGTCATTTCCTTTTCTGCCACGCAGCCAGGGAAAACAGGGAAAACAGCGAAAATCGATTTAATTCACTAATTCCCGTTGTCGATGATCCGTGTAGTTTGGCTGATGGAAGTTTCTAATCAGCCGGTTTTATCGACGCACTTTGCCAGTGATACAAGAAATGTTAATATGATAGGTTTTTTTGTTTATTGGGTGACTGTGAATCGATTTCTTTATGTCATAATAAGGATAAAATATTTAGTCTTCTCTTGAATTGATTTCACCCGTAGCTTCATAGTCAGTTCTGCGTGCTGGGAGGCGGGAGTTCTGGATGGG	343
9164a51ddac0667426a2712fa5770448	Unassigned	68	GCTTATTACTATCGAATGTGTGCGAATGTGCGTCATTTCCTTTTCTGCCACGCAGCCAGGAAAAACAGGGAAAACAGCGAAAATCGATTTAATTCACTAATTCCCGTTGTCGATGATCCGTGTAGTTTGGCTGATGGAAGTTTCTAATCAGCCGGTTTTATCGACGCACTTTGCCAGTGATACAAGAAATGTTAATATGATAGGTTTTTTTGTTTATTGGGTGACTGTGAATCGATTTCTTTATGTCATAATAAGGATAAAATATTTAGTCTTCTCTTGAATTGATTTCACCCGCAGCTTCATAGTCAGTTCTGCGTGCTGGGAGGCGGGAGTTCTGGATGGG	343
d36de18e6188c67d71b3df397845ab6c	d__Bacteria; p__Firmicutes; c__Clostridia; o__Thermincolales; f__Thermincolaceae; g__Thermincola	68	GGAATCTTCCGCAATGGGCGAAAGCCTGACGGAGCAACGCCGCGTGAACGAGGAAGGCCTTCGGGTTGTAAAGTTCTGTCTTCAGGGACGAAGGAAGTGACGGTACCTGAGGAGGAAGCCCCGGCTAACTACGTGCCAGCAGCCGCGGTAATACGTAGGGGGGAAGCGTTGTCCGGAATTACTGGGCGTAAAGAGCGTGTAGGCGGGCTGTTAAGTCAGATGTGAAAACTTGGGGCTCAACCGCAAGAGTGCATCTGATACTGGCAGTCTTGAGGGTATGAGAGGGAGACGGTATTCCTAGTGTAGCGGTGAAATGCGTAGATATTAGGAGGAACACCAGTGGCGAAGGCGGTCTTCTGGCATACAACTGACGCTGAGACGCGAAAGCGTGGGGAGCAA…	404
ccc4384579ecb4e9f49b3bf3b71703af	d__Bacteria; p__Actinobacteriota; c__Actinobacteria; o__Propionibacteriales; f__Propionibacteriaceae; g__Cutibacterium	67	GGAATATTGCACAATGGGCGGAAGCCTGATGCAGCAACGCCGCGTGCGGGATGACGGCCTTCGGGTTGTAAACCGCTTTCGCCTGTGACGAAGCGTGAGTGACGGTAATGGGTAAAGAAGCACCGGCTAACTACGTGCCAGCAGCCGCGGTGATACGTAGGGTGCGAGCGTTGTCCGGATTTATTGGGCGTAAAGGGCTCGTAGGTGGTTGATCGCGTCGGAAGTGTAATCTTGGGGCTTAACCCTGAGCGTGCTTTCGATACGGGTTGACTTGAGGAAGGTAGGGGAGAATGGAATTCCTGGTGGAGCGGTGGAATGCGCAGATATCAGGAGGAACACCAGTGGCGAAGGCGGTTCTCTGGGCCTTTCCTGACGCTGAGGAGCGAAAGCGTGGGGAGC…	406
c932db897076351d4dee0e33a71ab29d	d__Bacteria; p__Bacteroidota; c__Bacteroidia; o__Bacteroidales; f__Porphyromonadaceae; g__Porphyromonas; s__Porphyromonas_bennonis	67	GGAATATTGGTCAATGGAGGAAACTCTGAACCAGCCAAGTCGCGTGAAGGAAGAATGTCCTAAGGATTGTAAACTTCTTTAGCGAGCGAGTAAGGACTTCCACGCGTTGGGAGTTTGAAAGTAGCTCGAGAATAAGTATCGGCTAACTCCGTGCCAGCAGCCGCGGTAATACGGAGGATACGAGCGTTATCCGGATTTATTGGGTTTAAAGGGTGCGCAGGTGGTCTTGCAAGTCAGTGGTGAAAAGCTGAGGCTCAACCTCAGCCTTGCCGTTGAAACTGCAAGACTTGAGAGTACATGATGTGGGCGGAATGCGTAGTGTAGCGGTGAAATGCATAGATATTACGCAGAACTCCGATTGCGAAGGCAGCTCACAAAGGTATTTCTGACACTGAGGCA…	422
4a4ed686f74b3ca7deb6222c7686a0d2	d__Bacteria; p__Actinobacteriota; c__Actinobacteria; o__Micrococcales; f__Dermacoccaceae	66	GGAATATTGCACAATGGGCGAAAGCCTGATGCAGCGACGCCGCGTGAGGGATGACGGCCTTCGGGTTGTAAACCTCTTTCACCAGGGACGAAGCTAACGTGACGGTACCTGGAGAAGAAGCACCGGCTAACTACGTGCCAGCAGCCGCGGTAATACGTAGGGTGCGAGCGTTGTCCGGAATTATTGGGCGTAAAGAGCTTGTAGGCGGTTTGTCGCGTCTGCTGTGAAAGACCGGGGCTTAACTCCGGTTCTGCAGTGGGTACGGGCAGACTAGAGTGTGGTAGGGGAGACTGGAATTCCTGGTGTAGCGGTGAAATGCGCAGATATCAGGAGGAACACCGATGGCGAAGGCAGGTCTCTGGGCCATTACTGACGCTGAGAAGCGAAAGCATGGGGAGC…	406
e07f7a5cd5dad658b6805bf31427fa63	Unassigned	66	AGGTGCACCATTTACTTCTTATCTTACTGACGGTTGCAGCATGTGAACCTGGTCATGTTTTAAATGGAAATTGTACTGTATTTTCACGTGTTTATCGCCATTCTTGAATAACACCAGCCCATAATGTTTAAACTGTTTATGAAAGAATTATCATCATTGTTCCTATGATCTTCTTCTTCTTCCTCGGCACTCGGCCTCGGTTGTACCTCGAGAGGTCTCGGTCTGCCGTTTCTCGCCTTTCTGTGACCTAATTTTACCCGCAGTAAAGTAGTCAGCCCTAAGTACAGGTTGGTGGTCGGATGGG	304
a6399807f5115f118656320df3da03ba	d__Bacteria; p__Firmicutes; c__Clostridia; o__Thermincolales; f__Thermincolaceae; g__Thermincola	65	GGAATCTTCCGCAATGGGCGAAAGCCTGACGGAGCAACGCCGCGTGAACGAGGAAGGCCTTCGGGTTGTAAAGTTCTGTCTTCAGGGACGAAGGAAGTGACGGTACCTGAGGAGGAAGCCCCGGCTAACTACGTGCCAGCAGCCGCGGTAATACGTAGGGGGCAAGCGTTGTCCGGAATTACTGGGCGTAAAGAGCGTGTAGGCGGGCTGTTAAGTCAGATGTGAAAACTTGGGGCTCAACCGCAAGAGTGCATCTGATACTGGCAGTCTTGAGGGTATGAGAGGGAGACGGTATTCCTAGTGTAGCGGTGAAATGCGTAGATATTAGGAGGAACACCAGTGGCGAAGGTGGTCTTCTGGCATACAACTGACGCTGAGACGCGAAAGCGTGGGGAGCAA…	404
4822f3dba5a5dfcc1a3ea1b0951602d8	d__Bacteria; p__Deinococcota; c__Deinococci; o__Thermales; f__Thermaceae; g__Thermus; s__Thermus_thermophilus	64	GGAATCCTCCGCAATGGGCGCAAGCCTGACGGAGCGACGCCGCTTGGAGGAAGAAGCCCTTCGGGGTGTAAACTCCTGAACCCGGGACGAAACCCCCGACGAGGGGACTGACGGTACCGGGGTAATAGAGCCGGCCAACTCCGTGCCAGCAGCCGCGGTAATACGGAGGGCGCGAGCGTTACCCGGATTCACTGGGCGTAAAGGGCGTGTAGGCGGCCTGGGGCGTCCCATGTGAAAGACCACGGCTCAACCGTGGGGGAGCGTGGGATACGCTCAGGCTAGACGGTGGGAGAGGGTGGTGGAATTCCCGGAGTAGCGGTGAAATGCGCAGATACCGGGAGGAACGCCGATGGCGAAGGCAGCCACCTGGTCCACCCGTGACGCTGAGGCGCGAAAGCG…	414
e217797d6895f9fa789ce5ee94262eaa	d__Bacteria; p__Firmicutes; c__Bacilli; o__Staphylococcales; f__Staphylococcaceae; g__Staphylococcus	63	GGAATCTTCCGCAATGGGCGAAAGCCTGACGGAGCAACGCCGCGTGAGTGATGAAGGTCTTCGGATCGTAAAACTCTGTTATCAGGGAAGAACAAATGTGTAAGTAACTGTGCACATCTTGACGGTACCTGATCAGAAAGCCACGGCTAACTACGTGCCAGCAGCCGCGGTAATACGCAGGTGGCAAGCGTTATCCGGAATTATTGGGCATAAAGCGCGCGTAGGCGGTTTTTTAAGTCTGATGTGAAAGCCCACGGCTCAACCGTGGAGGGTCATTGGAAACTGGAAAACTTGAGTGCAGAAGAGGAAAGTGGAATTCCATGTGTAGCGGTGAAATGCGCAGAGATATGGAGGAACACCAGTGGCGAAGGCGACTTTCTGGGCTGTAACTGACGCTGA…	426
71ec6f3f1eac9e3223e07f9dfc28db57	d__Eukaryota	63	AAAAATTTGTCACTCTAAATATTAACTCCTTCCTGTTCTGTTTTGCTTGTCTGCGCGCTTGCATTGGGCATTGCCGTGACTTCTTAAGCGGCGGTCACGACCAAAAGCACGGTGCAGCCCCGGCCAATAAGCTCGGGCCGCGGAAGCGTACAGCTAAACATACACGAGCAGTACGTACGGGCGCGCTCGGTAGGCTTTCAATTTTGCCCACAATAAATCAACTTTTATAATAGTAAATATTATTTATAGTTTCACCCTCGGCCGCGGTCAACCGTGACCGGGCCTGGGTGAGGTGTGACGGTGGAAATCCTTTCTCTAAGGGCGCACCAGG	331
df9dd87bcf211fa9d67b1895c101160c	d__Bacteria; p__Proteobacteria; c__Alphaproteobacteria; o__Rhizobiales; f__Beijerinckiaceae; g__Methylobacterium-Methylorubrum	62	GGAATATTGGACAATGAGCGCAAGCCTGATCCAGCCATGCCGCGTGAGTGATGAAGGCCTTAGGGTTGTAAAGCTCTTTTGTCCGGGACGATAATGACGGTACCGGAAGAATAAGCCCCGGCTAACTTCGTGCCAGCAGCCGCGGTAATACGAAGGGGGCTAGCGTTGCTCGGAATCACTGGGCGTAAAGGGCGCGTAGGCGGCCGATTAAGTCGGGGGTGAAAGCCTGTGGCTCAACCACAGAATTGCCTTCGATACTGGTTGGCTTGAGACCGGAAGAGGACAGCGGAACTGCGAGTGTAGAGGTGAAATTCGTAGATATTCGCAAGAACACCAGTGGCGAAGGCGGCTGTCTGGTCCGGTTCTGACGCTGAGGCGCGAAAGCGTGGGGAGCAAACA…	401
3df27f4a3e94f0ac2435db4bc433aedb	d__Bacteria; p__Proteobacteria; c__Gammaproteobacteria; o__Enterobacterales; f__Yersiniaceae; g__Serratia	60	GGAATATTGCACAATGGGCGCAAGCCTGATGCAGCCATGCTGCGTGTGTGAAGAAGGCCTTCGGGTTGTAAAGCACTTTCAGCGAGGAGGAAGGTGGTGAGCTTAATACGCTCATCAATTGACGTTACTCGCAGAAGAAGCACCGGCTAACTCCGTGCTAGCAGCCGCGGTAATACGGAGGGTGCAAGCGTTAATCGGAATTACTGGGCGTAAAGCGCACGCAGGCGGTTTGTTAAGTCAGATGTGAAATCCCCGGGCTCAACCTGGGAACTGCATTTGAAACTGGCAAGCTAGAGTCTCGTAGAGGGGGGTAGAATTCCAGGTGTAGCGGTGAAATGCGTAGAGATCTGGAGGAATACCGGTGGCGAAGGCGGCCCCCTGGACGAAGACTGACGCTCA…	426
29c8af39434c049c8890a94b8f6bdca4	Unassigned	60	CGGGGAAGATAAAGTCACCACATCTACATTTTCATAATAGTCCTAGGTACATATTCCAGTCGAACAAGAGTGCCGCCGGCACCTAGCCACAACTATATGTTCCTTAAGGGGAAAAATGGTCATCACACAGGGTAGAAGAAATGATATGAGCTCCAATAAGAATTTGAGGACGCCACGTGCGAGACAATTTCTGACAGCTGAACTGAATCAGGTTAGAATAATAGTCTGAGCTTTATTGTATTCTTTTTGGATTAAATTTAACTAACCATTCGCTATGGAATGTTCCAATATGACTGTTTCGATTTTCTTCTCCTTCCATGGCACTACAACCTCGAGCGGTCTCGGCCTGCCATTGCTGGCTTTCTGTGACTTAATTTTACCGGTAGTAGCAAATTAGTC…	431
2075fa63f20ea4010691969b379eb353	d__Bacteria; p__Firmicutes; c__Bacilli; o__Staphylococcales; f__Staphylococcaceae; g__Staphylococcus	58	GGAATCTTCCGCAATGGGCGAAAGCCTGACGGAGCAACGCCGCGTGAGTGAAGAAGGTCTTCGGATCGTAAAACTCTGTTATTAGGGAAGAACAAATGTGTAAGTAACTATGCACGTCTTGACGGTACCTAATCAGAAAGCCACGGCTAACTACGTGCCAGCAGCCGCGGTAATACGTAGGTGGCAAGCGTTATCCGGAATTATTGGGCGTAAAGCGCGCGTAGGCGGTTTTTTAAGTCTGATGTGAAAGCCCACGGCTCAACCGTGGAGGGTCATTGGAAACTGGAAAACTTGAGTGCAGAAGAGGAAAGTGGAATTCCATGTGTAGCGGTGAAATGCGCAGAGATATGGAGGAACACCAGTGGCGAAGGCGACTTTCTGGGCTGTAACTGACGCTGA…	426
43f9f59e5b717f5bed5282235c6b52cc	d__Bacteria; p__Proteobacteria; c__Gammaproteobacteria; o__Burkholderiales; f__Hydrogenophilaceae; g__uncultured	58	GGAATTTTGGACAATGGGGGCAACCCTGATCCAGCCATGCCGCGTGGGTGAAGAAGGCCTTTGGGTTGTAAAGCCCTTTCGGCGGGGACGAAATCGCGGGGGTGAGAAGCCTTCGTGGATGACGGTACTCGCAGAAGAAGCACCGGCTAACTACGTGCCAGCAGCCGCGGTAATACGTAGGGTGCGAGCGTTAATCGGAATTACTGGGCGTAAAGCGTGCGCAGGCGGCCCTTTAAGTCAGGTGTGAAAGCCCTGGGCTTAACCTAGGAATGGCGCTTGAAACTGGGGGGCTAGAGTGCGGCAGAGGGGGGTGGAATTCCTGGTGTAGCGGTGAAATGCGTAGAGATCAGGAGGAACACCGATGGCGAAGGCAGCCCCCTGGGTCGACACTGACGCTCA…	426
8cda34e4e4d2edcfb33b357b803fd79a	Unassigned	57	ACGGCCTACTCCGGGAATTTTTGTGAGGAAAGGAGGAAGGAAAAGGGAGGCAAAACAGGCTGGTCGATCAGTTTTGGGGGAAAGGTGGGAAGGGAGCCAAAAATGCAGCTAAGGCTCGAGAGCTTGTCGGGGAGCGCTGAAAAGTGTCTTTAATCGGCTACCCGACAAAGACCTTTTAAAGATATCACAGCTGGACAGTTCTTGGACATCGGTTGATTCAGCAGCCACTGCTTGTCTCGGAATTCTTAAGCCTTTAAGATTTCCCAGCTGG	271
af08a06a339c24e0fde6a4c1c4d45f16	d__Bacteria; p__Firmicutes; c__Bacilli; o__Staphylococcales; f__Staphylococcaceae; g__Staphylococcus	57	GGAATCTTCCGCAATGGGCGAAAGCCTGACGGAGCAACGCCGCGTGAGTGATGAAGGGTTTCGGCTCGTAAAACTCTGTTATTAGGGAAGAACAAACGTGTAAGTAACTGTGCACGTCTTGATGGTACCTAATCAGAAAGCCACGGCTAACTACGTGCCAGCAGCCGCGGTAATACGTAGGTGGCAAGCGTTATCCGGAATTATTGGGCGTAAAGCGCGCGTAGGCGGTTTCTTAAGTCTGATGTGAAAGCCCACGGCTCAACCGTGGAGGGTCATTGGAAACTGGGAAACTTGAGTGCAGAAGAGGAAAGTGGAATTCCATGTGTAGCGGTGAAATGCGCAGAGATATGGAGGAACACCAGTGGCGAAGGCGACTTTCTGGTCTGTAACTGACGCTGA…	426
fa7aa05b08d1155f157c155c26a430df	Unassigned	56	TACAACTTGCCCGACACGGTCGTGTGGAACCCGTGGATGGAGAAGGCCCGCGAGTGTCAAGACTTTGGCGATGACGAGTACCCGAACATGATCTGCGTCGAGGCGGGCCACGTTTCGACACCGGTCATTCTTCTGCCCGGCACCGCGTTTGAGGCATCACAAATACTTCAGGTTCGTGTGCTTGACTCTGCGTAGTAATTGTCCACTAAACTGTTACTCTTCTTCCATCTTGTAGGTTATGTGATTAGAAACCCTCGTAG	260
c44361af9a0ffb7004e9850f80e7e27e	Unassigned	56	TAAATATTAAGCAATAAACGAAAGTTTGACTAAGTTATACCTCTTAGGGTTGGTAAATTTCGTGCCAGCCACCGCGGTCATACGATTAACCCAAACTATTTATCTTCGGCGTAAAACGTGTCAACTATAAATAAATAAATAGAATTAAAATCCAACTTATATGTGAAAATTCATTGTTAGGACCTAAACTCAATAACGAAAGTAATTCTAGTCATTTATAATACACGACAGCTAAGACCCAAACTGGGATTAGAAACCCT	260
b5ab7175e1c7f107fd8529054e8853f9	d__Bacteria; p__Proteobacteria; c__Gammaproteobacteria; o__Burkholderiales; f__Burkholderiaceae; g__Cupriavidus	56	GGAATTTTGGACAATGGGGGCAACCCTGATCCAGCAATGCCGCGTGTGTGAAGAAGGCCTTCGGGTTGTAAAGCACTTTTGTCCGGAAAGAAATCGCGCTGGTTAATACCTGGCGTGGATGACGGTACCGGAAGAATAAGCACCGGCTAACTACGTGCCAGCAGCCGCGGTAATACGTAGGGTGCGAGCGTTAATCGGAATTACTGGGCGTAAAGCGTGCGCAAGCGGTTTTGTAAGACAGGCGTGAAATCCCCGGGCTTAACCTGAGAATTGCGCTTGTGACTGCAAGGCTAGAGTGCGTCAGAGGGGGGTAGAATTCCACGTGTAGCAGTGAAATGCGTAGAGATGTGGAGGAATACCGATGGCGAAGGCAGCCACCTGGGACATGACTGACGCTCA…	426
09a04dbdba5ef7be922bf66c90912c0a	d__Bacteria; p__Proteobacteria; c__Alphaproteobacteria; o__Rhizobiales; f__Rhizobiaceae; g__Phyllobacterium	55	GGAATATTGGACAATGGGCGCAAGCCTGATCCAGCCATGCCGCGTGAGTGATGAAGGCCCTAGGGTTGTAAAGCTCTTTCACCGGTGAAGATAATGACGGTAACCGGAGAAGAAGCCCCGGCTAACTTCGTGCCAGCAGCCGCGGTAATACGAAGGGGGCTAGCGTTGTTCGGATTTACTGGGCGTAAAGCGCACGTAGGCGGACTATTAAGTCAGGGGTGAAATCCCGGGGCTCAACCCCGGAACTGCCTTTGATACTGGTAGTCCTGAGTTCGAGAGAGGTGAGTGGAATTCCGAGTGTAGAGGTGAAATTCGTAGATATTCGGAGGAACACCAGTGGCGAAGGCGGCTCACTGGCTCGATACTGACGCTGAGGTGCGAAAGCGTGGGGAGCAAACA…	401
377cdda27ba158fe12c8461e220d1a34	d__Bacteria; p__Firmicutes; c__Bacilli; o__Bacillales; f__Bacillaceae; g__Pseudogracilibacillus	55	GGAATCTTCCGCAATGGACGAAAGTCTGACGGAGCAACGCCGCGTGAGTGATGAAGGTTTTCGGATCGTAAAACTCTGTTGTTAGGGAAGAATAAGTATCGGCCGAATAAGCCGGTACCTTGACGGTACCTGACCAGAAAGCCCCGGCTAACTACGTGCCAGCAGCCGCGGTAATACGTAGGGGGCGAGCGTTGTCCGGAATTATTGGGCGTAAAGGGCGCGCAGGCGGTTTTTTAAGTCTGATGTGAAATCTCGTAGCTTAACTACGAGCGGTCATTGGAAACTGGAAGACTTGAGGACAGAAGAGGAGAGTGGAATTCCACGTGTAGCGGTGAAATGCGTAGATATGTGGAGGAACACCAGTGGCGAAGGCGACTCTCTGGTCTGTAACTGACGCTG…	427
703c9fcfad540874b82a7e102e73c4c2	d__Bacteria; p__Firmicutes; c__Clostridia; o__Lachnospirales; f__Lachnospiraceae; g__Anaerosporobacter; s__uncultured_Clostridium	53	GGAATATTGCACAATGGGGGAAACCCTGATGCAGCGACGCCGCGTGAGTGAAGAAGTATTTCGGTATGTAAAGCTCTATCAGCAAGGAAGATAATGACGGTACTTGACTAAGAAGCCCCGGCTAACTACGTGCCAGCAGCCGCGGTAATACGTAGGGGGCAAGCGTTATCCGGATTTACTGGGTGTAAAGGGAGCGTAGGTGGCATGGTAAGTCAGATGTGAAAGCCCAGGGCTCAACCCTGGGATTGCATTTGAAACTATCAGGCTAGAGTGCAGGAGAGGTAAGTGGAATTCCTAGTGTAGCGGTGAAATGCGTAGATATTAGGAAGAACACCAGTGGCGAAGGCGGCTTACTGGACTGTCACTGACACTGAGGCTCGAAAGCGTGGGGAGCAAACA…	401
e27765364dd7d7e70962e3b1df4fabc6	d__Bacteria; p__Proteobacteria; c__Alphaproteobacteria; o__Rhizobiales; f__Rhizobiaceae; g__Phyllobacterium	51	GGAATATTGGACAATGGGCGCAAGCCTGATCCAGCCATGCCGCGTGAGTGATGAAGGCCCTAGGGTTGTAAAGCTCTTTCACCGGTGAAGATAATGACGGTAACCGGAGAAGAAGCCCCGGCTAACTTCGTGCCAGCAGCCGCGGTAATACGAAGGGGGCTAGCGTTGTTCGGATTTACTGGGCGTAAAGCGCACGTAGGCGGACTATTAAGTCAGGGGTGAAATCCCGGGGCTCAACCCCGGAACTGCCTTTGATACTGGTAGTCTTGAGTTCGAGAGAGGTGAGTGGAATTCCGAGTGTAGAGGTGAAATTCGTAGATATCCGGAGGAACACCAGTGGCGAAGGCGGCTCACTGGCTCGATACTGACGCTGAGGTGCGAAAGCGTGTGGAGCAAACA…	401
7a1d091fe84c9e9c170a4f34c9d8467e	d__Bacteria; p__Proteobacteria; c__Gammaproteobacteria; o__Pseudomonadales; f__Moraxellaceae; g__Acinetobacter	50	GGAATATTGGACAATGGGGGGAACCCTGATCCAGCCATGCCGCGTGTGTGAAGAAGGCCTTATGGTTGTAAAGCACTTTAAGCGAGGAGGAGGCTACTTTAGTTAATACCTAGAGATAGTGGACGTTACTCGCAGAATAAGCACCGGCTAACTCTGTGCCAGCAGCCGCGGTAATACAGAGGGTGCAAGCGTTAATCGGATTTACTGGGCGTAAAGCGCGCGTAGGCGGCTAATTAAGTCAAATGTGAAATCCCCGAGCTTAACTTGGGAATTGCATTCGATACTGGTTAGCTAGAGTGTGGGAGAGGATGGTAGAATTCCAGGTGTAGCGGTGAAATGCGTAGAGATCTGGAGGAATACCGATGGCGAAGGCAGCCATCTGGCCTAACACTGACGCTG…	427
9fafc968c42ecf9092c9c5a6f317df9b	Unassigned	50	GCTTATTACTATCGAATGTGTGCGAATGTGCGTCATTTCCTTTTCTGCCACGCAGCCAGGGAAAACAGGGAAAACAGCGAAAATCGATTTAATTCACTAATTCCCGTTGTCGATGATCCGTGTAGTTTGGCTGATGGAAGTTTCTAATCAGCCGGTTTTATCGACGCACTTTGCCAGTGATACAAGAAATGTTAATATGATTGATTTTTATTTTGTTTATTGGGTGACTGTGAATCGATTTCTTTATGTCATAATAAGGATAAAATCTTTGGTCTTCTCTAGAATTGATTTCACCCGCAGCTTCACAGTCAGTTCTGCGTGGG	323
fc9a14e28b7b3fabd9151b79c1b07c6c	Unassigned	49	ATATGCTACTTCACACCTGTCCGCCGAAACGGAACGACGACGAATTTTTAATACGATTTTAACGATCTTTGTAATTTCTAGCCATTCATCGTCCAGTTGACACAAACGTGTCCAAAAATTGATATAAAAAGAAGAAAATGATAATATAACGCCAATCAACCAATGATCATTTGATGGCTTTGAATGAAAACGATCGTTATAAAAGCAACGAGCGATAATTTAAAGTAAAAGCGCAATCGCCGCTGTTATTTGATACTCCATCTTCAAAACTTGGGATCCTTTTTTTTCCTATTCTTCTTCTGTGGCACTACAACCTCGAGAGGTCTTCGGCCTGCCATTTCTGGCTGGCTGTGACTCAATTTTACCCGTAGAAAAGTAGTCAGCCTTTCGTACGGGGGA…	414
e83e9affd60aa028b6588371034b4981	Unassigned	49	AAACTCCCAGCAGTCCTCAGCATCGGAAAATAGATTTTTTAGATGAATTTCTATCGGAGGGCTTTAACTAAGTTTTTTTTAGTTTTCGTACCCAAGGTGAAGAAGGAGCTGAACGCAAGGGCTCGGATAGATCAGACAATCATGCCCAAGGTGCCAGAAAACTGCTATAAGCTTTGGACTACTTCTTCTTCCTTGGCACTACAACCTCGAGAGGTCTCGGCCTGTCATTTCTGACTTCCTGTGACTTGATTTTACCCGTAGCAAAGTAGTCAGTCCTGCGTATGGGGAGTCAGTGCAGAAGGG	303
0b357ac7c4d0531e98ed340518150153	Unassigned	48	CGCCTCATAGCTATAGTATAAGGATCGTGCTAGACTACATGATCCTATAGAAATAAAATAAGAAGTGACAGAAAAGTTTCACATTACTCAGCAAATGATAATAAATTCATCGCTCAAAGCAGGAAAGCAAAGCAGGAAAACAGGAAAGATTAAAGCCTTCAAAAGGGGAAAAATAGAGTGTCAGATCAACATAGGAGCGAAGAGCCTATATGTTTAGTTGGTGGGTGGGACCTATCTCTCTTCTTCTTATTTCATGGCCTATCGACATCTTAGGCCATGCCTGAAATTTCTGGCTTACTAGACTTATTATTATACCACTTAGTGGGTAGTAAGCCCTCACTATGGGAAAACGGTCCTGATGGG	363
3ffc838fae4431000ffe1f0602c01953	d__Bacteria; p__Firmicutes; c__Clostridia; o__Peptococcales; f__Peptococcaceae; g__uncultured; s__uncultured_bacterium	48	GGAATCTTCCGCAATGGGCGAAAGCCTGACGGAGCAACGCCGCGTGAGTGAAGAAGGCCTTCGGGTTGTAAAGCTCTGTCTTGGGGGACGAAGGAGATGACGGTACCCCAGGAGGAAGCCCCGGCTAACTACGTGCCAGCAGCCGCGGTAATACGTAGGGGGCGAGCGTTGTCCGGAATTACTGGGCGTAAAGGGCGCGTAGGCGGGTCATTAAGTCAGGTGTGAAAACCGCGGGCTCAACCTGGGGAGTGCACCTGAAACTGATGATCTTGAGTGCAGGAAAGGAAAGTGGAATTCCTAGTGTAGCGGTGAAATGCGTAGATATTAGGAGGAACACCAGTGGCGAAGGCGGCTTTCTGGCCTGCAACTGACGCTGAGGCGCGAAAGCGTGGGGAGCAA…	404
9d66dbef97efdbd648a76b405e3f4d79	d__Bacteria; p__Actinobacteriota; c__Actinobacteria; o__Corynebacteriales; f__Corynebacteriaceae; g__Corynebacterium; s__Corynebacterium_maris	48	GGAATATTGCACAATGGGCGCAAGCCTGATGCAGCGACGCCGCGTGGGGGATGACGGCCTTCGGGTTGTAAACTCCTTTCGCCCACGACGAAGCCCTTCGGGGTGACGGTAGTGGGATAAGAAGCACCGGCTAACTACGTGCCAGCAGCCGCGGTAATACGTAGGGTGCGAGCGTTGTCCGGAATTACTGGGCGTAAAGAGCTCGTAGGTGGTTTGTCGCGTCGTCTGTGAAAGTCCAGCGCTTAACGCTGGGATTGCAGGCGATACGGGCTTACTTGAGTGCTGTAGGGGAGACTGGAATTCCTGGTGTAGCGGTGAAATGCGCAGATATCAGGAGGAACACAAATGGCGAAGGCAGGTCTCTGGGCAGTCACTGACACTGAGGAGCGAAAGCATGGG…	410
b4edbe70b093a121a2553792860c21dc	d__Bacteria; p__Proteobacteria; c__Alphaproteobacteria; o__Rhizobiales; f__Beijerinckiaceae	48	GGAATATTGGACAATGGGCGAAAGCCTGATCCAGCCATGCCGCGTGAGTGATGAAGGCCCTAGGGTTGTAAAGCTCTTTTAGCGGGGAAGATAATGACGGTACCCGCAGAATAAGCCCCGGCTAACTTCGTGCCAGCAGCCGCGGTAATACGAAGGGGGCTAGCGTTGCTCGGAATCACTGGGCGTAAAGGGCGCGTAGGCGGCCATTCAAGTCGGGGGTGAAAGCCCAGGGCTCAACCCTGGAATTGCCTTCGATACTGTTTGGCTAGAGACCGGAAGAGGTAAGTGGAACTGCGAGTGTAGAGGTGAAATTCGTAGATATTCGCAAGAACACCAGTGGCGAAGGCGGCTTACTGGTCCGGTTCTGACGCTGAGGCGCGAAAGCGTGGGGAGCAAACA…	401
c6ff2fdb618172cfb8fb5e79cf923499	d__Bacteria; p__Actinobacteriota; c__Actinobacteria; o__Micrococcales; f__Microbacteriaceae; g__Leucobacter	48	GGAATATTGCACAATGGGCGCAAGCCTGATGCAGCAACGCCGCGTGAGGGATGACGGCCTTCGGGTTGTAAACCTCTTTTAGTAGGGAAGAAGCCTTCGGGTGACGGTACCTGCAGAAAAAGCACCGGCTAACTACGTGCCAGCAGCCGCGGTAATACGTAGGGTGCAAGCGTTGTCCGGAATTATTGGGCGTAAAGAGCTCGTAGGCGGCTTGTCGCGTCTGCTGTGAAATCCCGGAGCTCAACTCCGGGCCTGCAGTGGGTACGGGCAGGCTAGAGTGCGGTAGGGGAGATTGGAATTCCTGGTTTAGCGGTGGAATGCGCAGATATCAGGAGGAACACCGATGGCGAAGGCAGATCTCTGGGCCGCTACTGACGCTGAGGAGCGAAAGCATGGGGA…	408
37425ecac20122cfcd0740b5fbaa3882	d__Bacteria; p__Firmicutes; c__Thermovenabulia; o__Thermovenabulales; f__Thermovenabulales; g__Fervidicola; s__Fervidicola_ferrireducens	48	GGAATCTTGGGCAATGGGGGAAACCCTGACCCAGCGACGCCGCGTGGGGGAAGAAGGCCTTCGGGTTGTAAACCCCTGTCACCGGGGAAGAGGAAGGACGGTACCCGGGGAGGAAGCCCCGGCTAACTACGTGCCAGCAGCCGCGGTAATACGTAGGGGGCGAGCGTTGTCCGGAATCACTGGGCGTAAAGGGCGTGTAGGCGGGCTAGCAAGTTGCGGGTAAAAACCCAGGGCTCAACTCTGGGGGAGCCTGCAAAACTGCTGGTCTTGAGGGCGGGAGAGGAGAGTGGAATTCCCGGAGTAGCGGTGAAATGCGTAGATACCGGGAGGAACACCAGTGGCGAAGGCGGCTCTCTGGACCGCACCTGACGCTGAGGCGCGAAAGCTAGGGGAGCGAAC…	402
2d808d6b6795dba7a718066500f44885	d__Bacteria; p__Firmicutes; c__Clostridia; o__Peptococcales; f__Peptococcaceae; g__uncultured; s__uncultured_bacterium	46	GGAATCTTCCGCAATGGGCGAAAGCCTGACGGAGCAACGCCGCGTGAGTGAAGAAGGCCTTCGGGTTGTAAAGCTCTGTCTTGGGGGACGAAGGAGATGACGGTACCCCAGGAGGAAGCCCCGACTAACTACGTGCCAGCAGCCGCGGTAATACGTAGGGGGCGAGCGTTGTCCGGAATTACTGGGCGTAAAGGGCGCGTAGGCGGGTCATTAAGTCAGGTGTGAAAACCGCGGGCTCAACCTGGGGAGTGCACCTGAAACTGATGATCTTGAGTGCAGGAGAGGAAAGTGGAATTCCTAGTGTAGCGGTGAAATGCGTAGATATTAGGAGGAACACCAGTGGCGAAGGCAGCTTTCTGGCCTGCAACTGACGCTGAGGCGCGAAAGCGTGGGGAGCAA…	404
d2a649a629e0d6c26145c7692dcc4f5c	d__Bacteria; p__Proteobacteria; c__Alphaproteobacteria; o__Rhizobiales; f__Rhizobiaceae; g__Phyllobacterium	44	GGAATATTGGACAATGGGCGCAAGCCTGATCCAGCCATGCCGCGTGAGTGATGAAGGCCCTAGGGTTGTAAAGCTCTTTCACCGGTGAAGATAATGACGGTAACCGGAGAAGAAGCCCCGGCTAACTTCGTGCCAGCAGCCGCGGTAATACAAAGGGGGCTAGCGTTGTTCGGATTTACTGGGCGTAAAGCGCATGTAGGCGGACTATTAAGTCAGGGGTGAAATCCCGGGGCTCAACCCCGGAACTGCCTTTGATACTGGTAGTCTTGAGTTCGAGAGAGGTGAGTGGAATTCCGAGTGTAGAGGTGAAATTCGTAGATATTCGGAGGAACACCAGTGGCGAAGGCGGCTCACTGGCTCGATACTGACGCTGAGGTGCGAAAGCGTGGGGAGCAAACA…	401
a21bec408f35e7150f266e80e8b9f4d9	Unassigned	44	CATGGGGCCATTCCTGTGACGGTGGTGCGTTTTTGCCTTACAATGTGCAAATAATTCATAAAATGTGCTACAAATGGCATATTGCTTCAGGTGCCGCTGCTGCTGCCAGCAATCCGTTGCCAGCTTTGTTGTTTGTAGCTGGCCAGTGCCGCTAAATTCATTACCCGGTGGAGAAACTTTTAGATCCCCCAACTCCCCCCTATTTTTTACAGTACATTGCACAAGTGACGGTAAATTTTACTGCATGTTAGGGGTTATGGCAGCACCGTATTAAGGTGCAAACTCCATTGGATTGG	296
dedd18c276e67057806fba6b5a92c865	d__Bacteria; p__Proteobacteria; c__Alphaproteobacteria; o__Caulobacterales; f__Caulobacteraceae; g__Brevundimonas	42	GGAATCTTGCGCAATGGGCGAAAGCCTGACGCAGCCATGCCGCGTGAATGATGAAGGTCTTAGGATTGTAAAATTCTTTCACCGGGGACGATAATGACGGTACCCGGAGAAGAAGCCCCGGCTAACTTCGTGCCAGCAGCCGCGGTAATACGAAGGGGGCTAGCGTTGCTCGGAATTACTGGGCGTAAAGGGAGCGTAGGCGGACATTTAAGTCAGGGGTGAAATCCCGGGGCTCAACCTCGGAATTGCCTTTGATACTGGGTGTCTTGAGTATGAGAGAGGTGTGTGGAACTCCGAGTGTAGAGGTGAAATTCGTAGATATTCGGAAGAACACCAGTGGCGAAGGCGACACACTGGCTCATTACTGACGCTGAGGCTCGAAAGCGTGGGGAGCAAACA…	401
c65f55353090722bb738d3ff06793110	Unassigned	42	CCGTTGGGACGGCTTTTACAACGGGAGCAGCCACGGGAGCTGCTGCGTAGGCGAGCGATGATGCCACCGGAACGAACGAAGGTGCATAGCTACGTCCAACGACCTGACTGTAGGCCGTTCTTAGAACACCTTGGGCCGGGACGGTGTAGGCCGCAGCTACCGGGACTGCTACTGGTGCCGCTAGATAGGTTGACGCTAGTCCTGCCTCCGTAACGGTGGACAACGTGGTCGCCACCGTCAACAGGAAAAGCTATGGAATTTTAGCAGGGAAAAGGTTTAGAAAAGGACCCGTCTCGTCAGGAGTAACTAAACTACCTACCGAACGAACGAACGATACGGCCATGGTGTTTGGAGG	355
a400d94f42953386836f33ba9f2323e1	Unassigned	39	ATCAACAATTGATGCTAATGACGCCCTCGAACCACCCATCTCGCTGAGCATCGCTCATTTGGGCATTAAAATCGCGCGTGTGCTCGTGTGTTTGTGATTTGAAAATGAGTTCGGAAAAAAAAGGTTCGGCTTGGAAAACCGACCGTGCTGGAACCTTGATGTGGAACATAGCATCGATCTTGAACGGTTTTTTTTGGACGGCGCTTTCTTGAGACATGAAAGCCGGTCAATGGAAAAGGGGCTTTTCGGTCGTAGGAAGCAAAAAAGCTGAAGGTGAAAGAAGGGGAAGATGGCTTTATAATCTTTCGGTAGAAACAATCATTTGAACTTTTCGG	335
032d6cf8ae834e56be07a1de05f25c41	d__Bacteria; p__Firmicutes; c__Clostridia; o__Thermincolales; f__Thermincolaceae; g__Thermincola; s__uncultured_low	39	GGAATCTTCCGCAATGGGCGAAAGCCTGACGGAGCAACGCCGCGTGAATGATGAAGGCCTTCGGGTTGTAAAGTTCTGTCTTCAGGGAAGAAAGCAATGACGGTACCTGAGGAGGAAGCCCCGGCTAACTACGTGCCAGCAGCCGCGGTAATACGTAGGGGGCAAGCGTTGTCCGGAATTACTGGGCGTAAAGAGCGTGTAGGCGGATTATTAAGTCAGATGTGAAAACTTGGGGCTCAACCGCAAGAGTGCATCTGATACTGGTAATCTTGAGGGTATGAGAGGAAAACGGTATTCCTAGTGTAGCGGTGAAATGCGTAGATATTAGGAGGAACACCAGTGGCGAAGGCGGTTTTCTGGCATACAACTGACGCTGAGACGCGAAAGCGTGGGGAGCAA…	404
aed36bfd604542c316299a234b941f97	d__Bacteria; p__Firmicutes; c__Bacilli; o__Lactobacillales; f__Carnobacteriaceae; g__Atopostipes; s__uncultured_bacterium	38	GGAATCTTCCACAATGGGTGCAAACCTGATGGAGCAATGCCGCGTGAATGAAGAAGGTCTTCGGATCGTAAAGTTCTGTTATTAGAGAAGAACAAGTTGAGGAGTAACTGCCTCAACCTTGACAGTATCTAACCAGAAAGTCACGGCTAACTACGTGCCAGCAGCCGCGGTAATACGTAGGTGACAAGCGTTGTCCGGAATTATTGGGCGTAAAGGGAGCGCAGGCGGTTGGAATAGTCTGATGTGAAAGCCCACGGCTTAACCGTGGAAGGTCATTGGAAACTGTCCAACTTGAATGCAGAAGAGGTAAGTGGAATTCCATGTGTAGCGGTGAAATGCGTAGATATATGGAGGAACACCAGTGGCGAAGGCGACTTACTGGGCTGTGATTGACGCTGA…	426
e2a01cde763c740d4de55ab648a02392	d__Bacteria; p__Firmicutes; c__Bacilli; o__Bacillales; f__Bacillaceae	37	CGGTAATACGTAGGTGGCAAGCGTTTTCCGGAATTATTGGGCGTCAAGCGCGCGCAGGCGGTTCTTTAAGTCTGATGTGAAATCCCACGGCTCAACCGTGGATGGTCATTGGAAACTGGAGGACTTGAGTGCAGAAGAGGAGAGTGGAATTCCATGTGTAGCGGTGAAATGCGTAGAGATATGGAGGAACACCAGTGGCGAAGGCGACTCTCTGGTCTGCAACTGACGCTGAGGCGCGAAAGCGTGGGTAGCGAACAGGA	260
bc35d11a0468f98d4ff8ae32a15b5b01	d__Bacteria; p__Actinobacteriota; c__Actinobacteria; o__Micrococcales; f__Micrococcaceae; g__Kocuria	37	GGAATATTGCACAATGGGCGAAAGCCTGATGCAGCGACGCCGCGTGAGGGATGACGGCCTTCGGGTTGTAAACCTCTTTCAGCACGGAAGAAGCGAAAGTGACGGTACGTGCAGAAGAAGCGCCGGCTAACTACGTGCCAGCAGCCGCGGTAATACGTAGGGCGCAAGCGTTGTCCGGAATTATTGGGCGTAAAGAGCTCGTAGGCGGTTTGTCGCGTCTGCTGTGAAAGCCCGGGGCTTAACCCCGGGTGTGCAGTGGGTACGGGCAGACTTGAGTGCAGTAGGGGAGACTGGAATTCCTGGTGTAGCGGTGAAATGCGCAGATATCAGGAGGAACACCGATGGCGAAGGCAGGTCTCTGGGCTGTTACTGACGCTGAGGAGCGAAAGCATGGGGAGC…	406
82e8c876b327656deb2b5a7888d877f6	d__Bacteria; p__Proteobacteria; c__Gammaproteobacteria; o__Pseudomonadales; f__Moraxellaceae; g__Acinetobacter	37	GGAATATTGGACAATGGGCGGAAGCCTGATCCAGCCATGCCGCGTGTGTGAAGAAGGTCTTTTGGTTGTAAAGCACTTTAAGCGAGGAGGAGGCTACTTGGATTAATACTCTAGGATAGTGGACGTTACTCGCAGAATAAGAACCGGCTAACTCTGTGCCAGCAGCCACGGTAATACAGAGGGTGCGAGCGTTAATCGGATTTACTGGGCGTAAAGCGTGCGTAGGCGGCTTTTTAAGTCGGATGTGAAATCCCTGAGCTTAACTTAGGAATTGCATTCGATACTGGGAAGCTAGAGTATGGGAGAGGATGGTAGAATTCCAGGTGTAGCGGTGAAATGCGTAGAGATCTGGAGGAATACCGATGGCGAAGGCAGCCATCTGGCCTAATACTGACGCTG…	427
b0a200c221d36d43e41eaf5a2486baf5	d__Bacteria; p__Actinobacteriota; c__Actinobacteria; o__Streptomycetales; f__Streptomycetaceae; g__Streptomyces	36	GGAATATTGCACAATGGGCGGAAGCCTGATGCAGCGACGCCGCGTGAGGGATGACGGCCTTCGGGTTGTAAACCTCTTTCAGTAGGGAAGAAGCCTTGTCGTTTTCGATGGGGTGACGGTACCTGCAGAAGAAGCACCGGCTAACTACGTGCCAGCAGCCGCGGTAATACGTAGGGTGCGAGCGTTGTCCGGAATTATTGGGCGTAAAGAGCTCGTAGGCGGCTTGTCGCGTCGGGTGTGAAAGCCCGGGGCTTAACTCCGGGTCTGCATTCGATACGGGCAGGCTAGAGTTCGGCAGGGGAGACTGGAATTCCTGGTGTAGCGGTGAAATGCGCAGATATCAGGAGGAACACCGGTGGCGAAGGCGGGTCTCTGGGCCGATACTGACGCTGAGGAGCG…	420
1137fc17ae6d34739c41161d9b716682	d__Bacteria; p__Sumerlaeota; c__Sumerlaeia; o__Sumerlaeales; f__Sumerlaeaceae; g__Sumerlaea	35	CGAGGCTTCGACAATGCCCGAAAGTTTGATCTAGCGACGCCGCGTGTGGGATGAAGGTTTTCGGATTGTAGACCACTTTTGTTTGGGAAGAAGGCTTGTATCGTGAATATGAGATTGACGGTACCAAACGAATAAGCCCCGGCTAACTCCGTGCCAGCAGCCGCGGTAAGACGGAGGGGGCAAGCGTTGTTCGGAATCATTGGGCGTAAAGGGCTCGTAGTCGGACTGGCAAGTCTGGCGTGAAATCTCCCCGCTCACCGGGGAGGGGTCGCTGGATACTACCAGTCTTGAGTTCGGTAGAGGATTGTGGAATTTCGGGTGTAGCGGTGGAATGCGTAGATATCCGAAAGAACACCGGTGGCGAAGGCGGCAATCTGGGCCTGAACTGACGCTGAGGAG…	422
1f2831bfb5e49b8e1c386b359247ede5	d__Bacteria; p__Proteobacteria; c__Alphaproteobacteria; o__Rhizobiales; f__Xanthobacteraceae	34	GGAATATTGGACAATGGGGGCAACCCTGATCCAGCCATGCCGCGTGAGTGATGAAGGCCCTAGGGTTGTAAAGCTCTTTTGTGCGGGAAGATAATGACGGTACCGCAAGAATAAGCCCCGGCTAACTTCGTGCCAGCAGCCGCGGTAATACGAAGGGGGCTAGCGTTGCTCGGAATCACTGGGCGTAAAGGGTGCGTAGGCGGGTCTTTAAGTCAGGGGTGAAATCCTGGAGCTCAACTCCAGAACTGCCTTTGATACTGAGGATCTTGAGTCCGGAAGAGGTGAGTGGAACTGCGAGTGTAGAGGTGAAATTCGTAGATATTCGCAAGAACACCAGTGGCGAAGGCGGCTCACTGGTCCGGTACTGACGCTGAGGCACGAAAGCGTGGGGAGCAAACA…	401
0721797fce8fbbbc0e1dce8b1a349557	Unassigned	34	TTGGTATACTGGCGCCCTCCTCGGTCTTGGCATTTCGTCCTTGTCCAGTAGCAAATGTGGAGCCAGCACCAGAAATAGCTGTTCAGCCCACCCTGGCAGGCCACAGCTGGCAAAGGCTAATTGCCAACATGGTAGCCCGAGATGCACGATGCACATGCGTAAGTATGTGGTGAAGGAGTCCGCCAACAGAGTCCACTTTAACGATCCCATTTCCAACAGATAAATTTCCGGACGGGTTGTACCATGCGTCTTGTACACCAGAAAAACGAACCCCATGTCCCCTATGCAATCGAGCTCGAACATAGTTCCCCCCGGTCCGTCCAGGTCGAGGTTCCGGATGTGCGTCAGTTTCGGTATGTACAGGTGGCCTACACGTAGTTTTTCGCGCTTCGAATACTT…	413
5391bcdfd0d9cd8e33901515d4dac06f	Unassigned	32	CTGGTTGTAGAAAGGCGACAAACATGGCAAAATGTGTCTGCTTTCTGTTTCATCGCAAACAAAGAGCAGCAATTCAGGAGCAGCAGCAGCAGCAGCGGGGCGTCTACTAATGGCAGTGAAGCGCACAACATCCTTTCCTCGGTAGATTCTAGCATTATCTTCTGCATTTCACTTGATCACTCTTACCGCCATCGGTTCGTTGCAAGTAGCGGGATCAAGCAGTTTATTGGAGAACCGATTCCGCTACACCACCTGGCAGAGAATGAAAAATGGAAAGGACGACAACCGTATTGTGTGCCATCTTCCACTGGACGTCTTGAGTTTGAACGGTGGCAAAAAAGTCATCTATTGCCGCAATCTAAAACTTTAAACATTTCTGATGCACCACCAGAAATCACC…	419
66f56aa9b0cb2a4c174e35803d4791e2	d__Bacteria; p__Firmicutes; c__Clostridia; o__Peptococcales; f__Peptococcaceae; g__uncultured; s__uncultured_bacterium	32	GGAATCTTCCGCAATGGGCGAAAGCCTGACGGAACAACGCCACGTGAGTGAAGAAGGCCTTCGGGTTGTAAAGCTCTGTCTTGGGGGACGAAGGAGATGACGGTACCCCAGGAGGAAGCCCCGGCTAACTACGTGCCAGCAGCCGCGGTAATACGTAGGGGGCGAGCGTTGTCCGGAATTACTAGGCGTAAAGGGCGCGTAGGCGGGTCATTAAGTCAGGTGTGAAAACCGCGGGCTCAACCTGGGGAGTGCACCTGAAACTGATGATCTTGAGTGCAGGAGAGGAAAGTGGAATTCCTAGTGTAGCGGTGAAATGCGTAGATATTAGGAGGAACACCAGTGGCGAAGGCGGCTTTCTGGCCTGCAACTGACGCTGAGGCGCGAAAGCGTGGGGAGCAA…	404
85102e49ebd2d1245998ac78f034e3e3	d__Bacteria; p__Firmicutes; c__Bacilli; o__Bacillales; f__Bacillaceae; g__Anoxybacillus	31	GGAATCTTCCGCAATGGACGAAAGTCTGACGGAGCAACGCCGCGTGAGCGAAGAAGGCCTTCGGGTCGTAAAGCTCTGTTGTTAGGGAAGAACAAGTAGCGCAGTAACTGGCGTTACTTTGACGGTACCTAACGAGGAAGCCACGGCTAACTACGTGCCAGCAGCCGCGGTAATACGTAGGTGGCAAGCGTTGTCCGGAATTATTGGGCGTAAAGCGCGCGCAGGCGGTTCCTTAAGTCTGATGTGAAAGCCCACGGCTCAACCGTGGAGGGTCATTGGAAACTGGGGGACTTGAGTGCAGAAGAGGAGAGCGGAATTCCACGTGTAGCGGTGAAATGCGTAGAGATGTGGAGGAACACCAGTGGCGAAGGCGGCTCTCTGGTCTGTAACTGACGCTGA…	426
1615a5d6dfca459be619c58f80461ff6	d__Bacteria; p__Firmicutes; c__Clostridia; o__Peptococcales; f__Peptococcaceae; g__uncultured; s__uncultured_bacterium	31	GGAATCTTCCGCAATGGGCGAAAGCCTGACGGAGCAACGCCGCGTGAGTGAAGAAGGCCTTCGGGTTGTAAAGCTCTGTCTTGGGGGACGAAGGAGATGACGGTACCCCAGGAGGAAGCCCCGGCTAACTACGTGCCAGCAGCCGCGGTAATACGTAGGGGGCGAGCGTTGTCCGGAATTACTGGGCGTAAAGGGCGCGTAGGCGGGTCATTAAATCAGGTGTGAAAACCGCGGGCTCAACCTGAGGAGTGCACCTGAAACTGATGATCTTGAGTGCAGGAGAGGAAAGTGGAATTCCTAGTGTAGCGGTGAAATGCGTAGATATTAGGAGGAACACCAGTGGCGAAGGCGGCTTTCTGGCCTGCAACTGACGCTGAGGCGCGAAAGCGTGGGGAGCAA…	404
464383f48c1790da7b877d7788d6de7b	d__Bacteria; p__Firmicutes; c__Bacilli; o__Lactobacillales; f__Carnobacteriaceae; g__Atopostipes; s__uncultured_bacterium	29	GGAATCTTCCACAATGGGTGCAACCCTGATGGAGCAATGCCGCGTGACTGAAGAAGGTCTTCGGATCGTAAAGTTCTGTTATTAGAGAAGAACAAGTTGAGGAGTAACTGCCTCAACCTTGACAGTATCTAACCAGAAAGTCACGGCTAACTACGTGCCAGCAGCCGCGGTAATACGTAGGTGACAAGCGTTGTCCGGAATTATTGGGCGTAAAGGGAGCGCAGGCGGTTGGAATAGTCTGATGTGAAAGCCCACGGCTTAACCGTGGAAGGTCATTGGAAACTGTCCAACTTGAATGCAGAAGAGGTAAGTGGAATTCCATGTGTAGCGGTGAAATGCGTAGATATATGGAGGAACACCAGTGGCGAAGGCGACTTACTGGGCTGTGATTGACGCTGA…	426
2c3754df80401600694abe89df8ef81b	d__Bacteria; p__Firmicutes; c__Bacilli; o__Lactobacillales; f__Carnobacteriaceae; g__Atopostipes	28	GGAATCTTCCACAATGGGTGCAAACCTGATGGAGCAATGCCGCGTGAATGAAGAAGGTCTTCGGATCGTAAAGTTCTGTTATTAGAGAAGAACAAGTCGAGGAGTAACTGTCTCGACTTTGACGGTACCTAACCAGAAAGTCACGGCTAACTACGTGCCAGCAGCCGCGGTAATACGTAGGTGACAAGCGTTGTCCGGAATTATTGGGCGTAAAGGGAGCGCAGGCGGTTGGAATAGTCTGATGTGAAAGCCCACGGCTTAACCGTGGAAGGTTATTGGAAACTGTCCAACTTGAATGCAGAAGAGGTAAGTGGAATTCCATGTGTAGCGGTGAAATGCGTAGATATATGGAGGAACACCAGTGGCGAAGGCGACTTACTGGTCTGTAATTGACGCTGA…	426
f24c55efb4f5f3600dfc0935d3f89b82	Unassigned	28	ATCGACCGTCCAAGCACACACACACACACAGAGACCCTGAACCGGAACACGAAATATCATCGCACGCGTGAAGCTTCTTTCGGAAATTTGCCTCCATTTAACTACGGTTTGCAAATTGCATGGCGTGCAGAAGCAAAAGGCGTCTCAGTGCAGCAGGCTCAGCAGGCCGGTAGATTTGCCAGCGCCAGCCGAACCACCACCGTAAGAAAGGATAACGATAATTTAGGGTAAAATTTACGTTAAGCCTGTTTCGGATTAGA	260
5f4c9c8a89abd03957101dd3e2d70d86	Unassigned	27	TGGTGGTCTAGCTGGAAACAGTCGCGGACCAACACCCTTTTGAGTGCGAACGTGAAAGACTTGCAACCTTCCGAACGGGTAAGTAAAGCTAGGCTAATCATTGTTTCCTTCGTGAGTGTATAAGTGTGTTTTAAGGGAACATCAAGCATATCCGAAATTAATGCAACATTCAACTTCAACCCAAGATTCAGTTTTCCATACCAACAATTAACTGTTTATCGAAAATGAAGGAAAGAGAGTTACTTCTTCTTTGACTCACAACTACAACCTCAGAGATGTCGTTCTCCTCTAGGCTTTACCAAATCCAGCTTCCTTGACTTGATTTTATCAGTGGTAACCCTCTGCTCGATAGACCACTGCTTTCGAGAGGAACAATCTCCGGATAGG	387
607add89648444e9faac64386ff24590	d__Bacteria; p__Actinobacteriota; c__Actinobacteria; o__Glycomycetales; f__Glycomycetaceae; g__Glycomyces	27	GGAATTTTGCACAATGGGCGGAAGCCTGATGCAGCGACGCCGCGTGAGGGATGACGGCTTTCGGGTTGTAAACCTCTTTTATCCATGACGAAGGTCGGCTTTTTGGTCGGTTGACGGTAGTGGTTGAATAAGCGCCGGCTAACTACGTGCCAGCAGCCGCGGTAAGACGTAGGGCGCGAGCGTTGTCCGGATTTATTGGGCGTAAAGGGCTCGTAGGCGGCTCGTCGCGTCTGCCGTGAAAGACCATGGCTTAACTGTGGTTTTGCGGTGGATACGGGCGGGCTTGAGGCCAGTAGGGGAGATCGGAATTCTACGTGTAGCGGTGAAATGCGCAGATATGTGGAGGAACACCGGTGGCGAAGGCGGATCTCTGGGCTGGTTCTGACGCTGAGGAGCGAA…	418
1f154607d97713e71f3063a6cbf078a1	Unassigned	26	GCTTATTACTATCGAATATGTGCGAATGTGCGTCATTTCCTTTTCTGCAACGCAGCCAGGGAAAACAGGGAAAACAGCGAAAATCGATTTAATTCACTAATTCCCGTTGTCGATGATCCGTGTAGTTTGGCTGATGGAAGTTTCTAATCAGCCGGTTTTATCGACGCACTTTGCCAGTGATACAAGAAATGTTAATATGATTGATTTTTATTTTGTTTATTGGGTGACTGTGAATCGATTTCTTTATGTCATAATAAGGATAAAATCTTTAGTCTTCTCTAGAATTGATTTCACCCGCAGCTTCACAGTCAGTTCTGCGTGGG	323
0b25c426c2efc706812401e0573de581	Unassigned	25	AACGGCAAGAAACTGCACTCCAAATCGAGATTTATCGAACTAATTAAAGAAACGTGATTTTTGTCCTTACAACCTTACTCAGCAAACGACGCTCATTGTCGCTGGCATGCACCACGTGCGACACTTGCCACCTCAGTGTAACAACACCCCCCGTTGTGGAAGCGTCCACGAACTACAAAACTTCGCCGAAAAGTCGTAAAATGAATAAACATCTATCACGCAGTTGTTGGATATGTTTGGAAGATTTAAACCAAAAACCAAATAATCCAATTAATGGGAAGCGTACTGCACCCGGG	296
13f860eb0d9752b50f90a59e03e88f97	d__Bacteria; p__Firmicutes; c__Clostridia; o__Peptostreptococcales-Tissierellales; f__Peptostreptococcales-Tissierellales; g__Tissierella	23	GGAATATTGCACAATGGAGGAAACTCTGATGCAGCGACGCCGCGTGAACGATGAAGGCTTTCGGGTCGTAAAGTTCTGTCCTTGGGGACGATAATGACGGTACCCAAGGAGGAAGCCCCGGCTAACTACGTGCCAGCAGCCGCGGTAATACGTAGGGGGCAAGCGTTGTCCGGATTTATTGGGCGTAAAGGGTGCGTAGGCGGCCATTTAAGTCAGATGTGAAAGATCACGGCTCAACCGTGGTAAGCATTTGAAACTGAAAGGCTTGAGTTAAGGAGAGGAAAGTGGAATTCCTAGTGTAGCGGTGAAATGCGTAGATATTAGGAGGAATACCAGTGGCGAAGGCGACTTTCTGGACTTATACTGACGCTGAGGCACGAAAGCGTGGGGAGCGAACAGG	400
72c1cbd95f7a57efa79f3b00e6a379ae	d__Bacteria; p__Proteobacteria; c__Gammaproteobacteria; o__Pseudomonadales; f__Moraxellaceae; g__Acinetobacter	22	GGAATATTGGACAATGGGCGAAAGCCTGATCCAGCCATGCCGCGTGTGTGAAGAAGGCCTTTTGGTTGTAAAGCACTTTAAGCGAGGAGGAGGCTACTTAGATTAATACTCTAGGATAGTGGACGTTACTCGCAGAATAAGCACCGGCTAACTCTGTGCCAGCAGCCGCGGTAATACAGAGGGTGCGAGCGTTAATCGTATTTACTGGGCGTAAAGCGTGCGTAGGCGGCTTTTTAAGTCGGATGTGAAATCCCTGAGCTTAACTTAGGAATTGCATTCGATACTGGGAAGCTAGAGTATGGGAGAGGATGGTAGAATTCCAGGTGTAGCGGTGAAATGCGTAGAGATCTGGAGGAATACCGATGGCGAAGGCAGCCATCTGGCCTAATACTGACGCTG…	427
451e190543c6d4f0c4573c2567557170	d__Bacteria; p__Firmicutes; c__Clostridia; o__Thermincolales; f__Thermincolaceae; g__Thermincola	22	GGAATCTTCCGCAATGGGCGAAAGCCTGACGGAGCAACGCCGCGTGAACGAGGAAGGCCTTCGGGTTGTAAAGTTCTGTCTTCAGGGACGAAGGAAGTGACGGTACCTGAGGAGGAAGCCCCGGCTAACTACGTGCCAGCAGCCGCGGTAATACGTAGGGGGCAAGCGTTGTCCGGAATTACTGGGCGTAAAGAGCGTGTAGGCGGGCTGTTAAGTCAGATGTGAAAACTTGGGGCTCAACCGCAAGAGTGCATCTGATACTGGCAGTCTTGAGGGTATGAGAGGGAGACGGTATTCCTAGTGTAGCGGTGAAATGCGTAGATATTAGGAGGAACACCAGTGGCGAAGGCGGTCTTCTGGCATACAACTGACGCTGAGACGCGAAAGCGTGGGGAGAAA…	404
89ed5afb4b2dd4c500ca310d82b385bb	Unassigned	21	GGCGGGCCTACACGTCGTCGGGTTTTGGTGAGCTGTCAAAAAACCGGGCCAACGCGAAGTACAGTTACTTGACTTGTTTTCTTTTCTTTTCCTTTCCGCTTGAGCACTCCGTTTGCTGTTGCTTTATCCCTGTGTCTCTCGCCCACTCTCCCCTAGTCGGGCACGGCACAAGACGTGTCTGGCGAGGTAAGGGAAGAAGGACAAGAATGTTGATGGCACGGCGCCCGTACAGCACCCACTTTCTCTAATGGCAACTTTACGTGCAAAAGGGAAATCTTTTCTCCACGACTTCCTTGATCGTCGATGACGAGAAGCCCAGAAGAACCTTGAGCGAAACATTTGTGTAAACACACAGCACAAAATCATTCGAAAATTAACGCTTTTCGTAGTGTGTTCTTC…	414
c61d623f34992304834c1c1c5e2ddbfb	Unassigned	20	GACAGAGAGGTGAAGCCGGCAACTTCTGTACTGATCTCTAAGGGAGCAGAGAAACTGGATAAAAGAGAAGAAGAAATGGAAATGTTGACTGGACATTTTCTTTTTTTTTAACCAAGAGGGTAAATCCTAGATTAGATAGTAATAAGGAGCTCTTCCTGAGACCCCAAAACCTGGGATCCATACAAGGACCCATAGAGGAAGACAGTGAACTAGAGGTTATAGAAGGTGTGCATCAGGCCTGACCTTTGATACAGAGAAAGGGAAAAATCCACGATCCAGCATATGGACAGGGATCGTAACCATGGTCTGGG	311
c227bf69709e6a07092ff259e9c59c5e	Unassigned	20	GGTTCCGTGATGGCCCTTTGAAGATCCTTTTTTTGATTGCTGCGAGCTGCTGGTTGTTGTGGTGGTGCTGGTGCTCAGTGACGCATTACCTCCAGCATACTTATGAGATTCATCTTTTCCTCCATAGCGGCCACCTTTGTTAGTTGAGTTCTAATATGGAGAGGATGATAGGTTTTAAACACACAGAAAACGTTATACATCTAAGCTTGGAATAGTCAGCTAAAAAGACTTTGGAGGCTAAAAAGGATTCATCCGCCAAGGACACATCGAGAAAGGAAGGTATGCTAGGCCCCTATTGAGATGGAGTGATGTGACGCCAGAAAAGCTTGGATTGGATATTGG	342
df01c07c7186abf0978573f312e88b2f	d__Bacteria; p__Firmicutes; c__Bacilli; o__Bacillales; f__Planococcaceae; g__Domibacillus	19	GGAATCTTCCGCAATGGACGAAAGTCTGACGGAGCAACGCCGCGTGAGTGAAGAAGGTTTTCGGATCGTAAAACTCTGTTGTCAGGGAAGAACAAGTACGGTAGTAACTGCCCGTACCTTGACGGTACCTGGCCAGAAAGCCACGGCTAACTACGTGCCAGCAGCCGCGGTAATACGTAGGTGGCAAGCGTTGTCCGGAATTATTGGGCGTAAAGCGCGCGCAGGCGGCCTTTTAAGTCTGATGTGAAAGCCCCCGGCTCAACCGGGGAGTGTCATTGGAAACTGGAAGGCTTGAGTGCAGAAGAGAAGAGCGGAATTCCACGTGTAGCGGTGAAATGCGTAGAGATGTGGAGGAACACCAGTGGCGAAGGCGGCTCTTTGGTCTGTAACTGACGCTGA…	426
ea64a0fcc634dac6897a698a214be55e	d__Bacteria; p__Firmicutes; c__Bacilli; o__Bacillales; f__Planococcaceae; g__Lysinibacillus	19	GGAATCTTCCACAATGGGCAAAAGCCTGATGGAGCAACGCCGCGTGAGTGAAGAAGGTTTTCGGATCGTAAAACTCTGTTGTAAGGGAAGAACAAGTACAGTAGTAACTGGCTGTACCTTGACGGTACCTTATTAGAAAACCACGGCTAACTACGTGCCAGCAGCCGCGGTAATACGTAGGTGGCAAGCGTTGTCCGGAATTATTGGGCGTAAAGCGCGCGCAGGCGGTCCTTTAAGTCTGATGTGAAAGCCCACGGCTCAACCGTGGAGGGTCATTGGAAACTGGAGGACTTGAGTGCAGAAGAGGAAAGTGGAATTCCAAGTGTAGCGGTGAAATGCGTAGAGATTTGGAGGAACACCAGTGGCGAAAGCGACTTTCTGGTCTGTAACTGACGCTGA…	426
b0cf791a638db467dca221d9baec4318	d__Bacteria; p__Proteobacteria; c__Gammaproteobacteria; o__Pseudomonadales; f__Pseudomonadaceae; g__Thiopseudomonas	19	GGAATATTGGACAATGGGCGAAAGCCTGATCCAGCCATGCCGCGTGTGTGAAGAAGGTCTTCGGATTGTAAAGCACTTTAAGTTGGGAGGAAGGGTTGTAGGTTAATACCCTGCAATTTTGACGTTACCAACAGAATAAGCACCGGCTAACTTCGTGCCAGCAGCCGCGGTAATACGAAGGGTGCAAGCGTTAATCGGAATTACTGGGCGTAAAGCGCGCGTAGGTGGTTCGTTAAGTTGGAAGTGAAAGCCCCGGGCTTAACCTGGGAATTGCTTTCAAAACTGACGAGCTAGAGTACGGTAGAGGGTAGTGGAATTTCCTGTGTAGCGGTGAAATGCGTAGATATAGGAAGGAACATCAGTGGCGAAGGCGACTACCTGGACTGATACTGACACTGA…	426
bb36c2f488c1f9d7c7df6856063ac544	Unassigned	18	ATGTAAGCAGCAGTAAGCGTAATGGTAATCAAATGAAATTGAGAACGTGCACTTTACTTTGTGATGCAAGATTAAACATCAAATCAAACTCCGCCTAGGACTAGGAGTGAAGTAGGAGTAGCAAGTTTTTTTCCGAAGCTCCATATGTTGCGCTGTTATTAATGCGCTGCAACATCGTTTCAGCACGTGGATGGTTAGCCGGAGCTTGGTAGAACATGCCATACTTTTTACCAATACTCGACTCAAAATGCAGTAATATTGTG	263
27dcfc62d15518f2b77f8ec8b25f47b7	d__Bacteria; p__Proteobacteria; c__Gammaproteobacteria; o__Cardiobacteriales; f__Wohlfahrtiimonadaceae; g__Ignatzschineria; s__uncultured_prokaryote	16	GGAATATTGGACAATGGGCGAAAGCCTGATCCAGCAATACCGCGTGTGTGAAGAAGGCCCTAGGGTTGTAAAGCACTTTTGTTAGGGAGAACGGGTTTTGTAGTTAATACCTATAGGATCTGATGTTACCTAAAGAATAAGCACCGGCTAACTCCGTGCCAGCAGCCGCGGTAATACGGAGGGTGCAAGCGTTAATCGGAATTACTGGGCGTAAAGGGCGCGTAGGTGGTAACTTAAGTTGGGTGTGAAATCCCCGGGCTCAACCTGGGAATTGCATCCAAAACTGGGTTGCTAGAGTGTGGTAGAGGGTAGCGGAATTTCTGGTGTAGCGGTGAAATGCGTAGATATCAGAAGGAACATCAATGGCGAAGGCAGCTACCTGGGCCAACACTGACGCTG…	427
94c1188aa56d99f09e3033ff8f3fafb9	Unassigned	16	ACCAGTTCTGCGGTTGATGGTAAGCTTGTAGCGTTTCTGCTTTAACTTCGCTTGATCGGTTAACGAAATGCAGGAAACGAATTTAGGGGCATTTTTGCAATCGAGGGTGTATTTGTAAAAATTGTTTCAAGGCTCTCTCATATCATTATTCAGTTCCAACGAAATTTCATTTTTTATCGGTACCTTATCCTTGAGAGGTTTTATCCTATCACTCTGGATTTCTTGGAATGGTACGGAGGACGGTCTGTTTGGGATTAGAT	260
cb6a5af304ce44586a885433f2a295a7	Unassigned	16	TTGGCAATTAAAAAAATGAAATTCATAAAGTATTTTGCTACAATTCCTGTAACGCATTGTTGACTAAACATGTTTAGTCCAATAGCCTCTATCAGGTTAAAAAATGTGAGACTCATTTAAATCTAATTTCATCGAAATTAAATTATTTCATCGCTACGTTGATTACATTTTTTCTTTAAATACTTCTTTGGGTCTCACACTTTAAATAAATAAAATAATAAATAAATAAATACTTCTTTGGGCCCTGCGTACGGTGAGACGGTCTGGCTGGG	272
6221cc2e445658eaadae8f201f1eb830	d__Bacteria; p__Proteobacteria; c__Alphaproteobacteria; o__Sphingomonadales; f__Sphingomonadaceae; g__Sphingopyxis	16	GGAATATTGGACAATGGGCGAAAGCCTGATCCAGCAATGCCGCGTGAGTGATGAAGGCCCTAGGGTTGTAAAGCTCTTTTACCCGGGATGATAATGACAGTACCGGGAGAATAAGCTCCGGCTAACTTCGTGCCAGCAGCCGCGGTAATACGAGGGGAGCTAGCGTTGTTCGGAATTACTGGGCGTAAAGCGCGCGTAGGCGGCTTTTTAAGTCAGAGGTGAAAGCCCGGGGCTCAACCCCGGAATAGCCTTTGAAACTGGAAAGCTAGAATCTTGGAGAGGTCAGTGGAATTCCGAGTGTAGAGGTGAAATTCGTAGATATTCGGAAGAACACCAGTGGCGAAGGCGACTGACTGGACAAGTATTGACGCTGAGGTGCGAAAGCGTGGGGAGCAAACA…	401
daf43ea65ad81b0fd38eb7803f958e5b	Unassigned	15	GCTTATTACTATCGAATGTGTGCGAATGTGCGTCATCTCCTTTTCTGCCACGCAGCCAGGGAAAACAGGGAAAACAGCGAAAATCGATTTAATTCACTAATTCCCGTTGTCGATGATCCGTGTAGTTTGGCTGATGGAAGTTTCTAATCAGCCGGTTTTATCGACGCACTTTGCCAGTGATACAAGAAATGTTAATATGATTGATTTTTATTTTGTTTATTGGGTGACTGTGAATCGATTTCTTTATGTCATAATAAGGATAAAATCTTTAGTCTTCTCTAGAATTGATTTCACCCGCAGCTTCACAGTCAGTTCTGCGTGGG	323
286d30782243c74535fd21432a848274	d__Bacteria; p__Proteobacteria; c__Gammaproteobacteria; o__Pseudomonadales; f__Moraxellaceae; g__Acinetobacter	14	GGAATATTGGACAATGGGCGGAAGCCTGATCCAGCCATGCCGCGTGTGTGAAGAAGGCCTTATGGTTGTAAAGCACTTTAAGCGAGGAGGAGGCTACTTTAGTTAATACCTAGAGATAGTGGACGTTACTCGCAGAATAAGCACCGGCTAACTCTGTGCCAGCAGCCGCGGTAATACAGAGGGTGCAAGCGTTAATCGGATTTACTGGGCGTAAAGCGCGCGTAGGCGGCTAATTAAGTCAAATGTGAAATCCCCGAGCTTAACTTGGGAATTGCATTCGATACTGGTTAGCTAGAGTGTGGGAGAGGATGATAGAATTCCAGGTGTAGCGGTGAAATGCGTAGAGATCTGGAGGAATACCGATGGCGAAGGCAGCCATCTGGCCTAACACTGACGCTG…	427
cad66a8fb1de64cb18d09de3483a8262	d__Eukaryota	13	CCACATCTACATTTTCATAATAGTCTTAGGTACATATTCCAGTCGAACAAGAGTGCCGCCGGCACCAAGCCACAACTTTATGTTCCATAAGGGGAAAAAATGGTCATCACAACACTGTAGAAGAAATGATATGAGCTCCAATAAGAATTTGAGGACGCCACGTGCGAGATATTTTCTGACAGCTGAACTGAATTAGGTTAGAATAATATCCTGAGCTTTATTGTATTCTTTTTGGATTAAATTTAACTAACCATACGCTATGGAATGTTCCAATATGACTGTTTCGATTTTCTTCTCCTTCCATGGCACTACAACCTCGAGCGGTCTCGGCCTGCCATTGCTGCTTTCTGAGACTTGATTTTACCGGTAGTAGCAAATTACTCTACCCTGCGTACGGGG…	415
a90211664d1f96fd32a3c8ab7dfca38b	d__Bacteria; p__Bacteroidota; c__Bacteroidia; o__Sphingobacteriales; f__Sphingobacteriaceae; g__uncultured; s__uncultured_compost	13	GGAATATTGGTCAATGGACGGAAGTCTGAACCAGCCATGCCGCGTGCAGGAAGACGGCCTTCTGGGTTGTAAACTGCTTTTCTACGGGAAGAACAGTTAGTACTTGTACTGATTTGACGGTACTGTAGGAATAAGGATCGGCTAACTCCGTGCCAGCAGCCGCGGTAATACGGAGGATCCGAGCGTTATCCGGATTTATTGGGTTTAAAGGGTGGTCAGGTGGTTTATTAAGTCGGGGGTGAAATTCAGCGGCTCAACCGTTGGTTGTCCTTCGATACTGGTAAACTTGAATGTAGTTGAAGAAGGCGGAATGTGGCAAGTAGCGGTGAAATGCATAGATATGCCACAGAACACCTATTGCGAAGGCAGTTTTCTAAACTATTATTGACACTGAACCAC…	421
807b7d1f9daee299aceb1b30e4814080	d__Eukaryota	12	CGTCGCTGATTTTGTACATCTTCTTTTTCTATTCTTGCTCGGTAAACGTTACATTTTTTCTTCTATTTTTAAATAGCGCACCAACACAGACATGCGCATATCACTTTACAGTACATTTGTGACAGATTTGTTACAGGATAGTCTGGACGTGGTAGATTTGTTTGGGTGCCTAAACCTTCAAATGATTTGGATCATGAAACTTTCGATTTAAAATTCTTAACCTGTGCAGATCTGCTTTAATGAGATTTGAGCAGTTTTCTCCCAGCAATAAATGAGCAATGAAATAGCATGGACTTAAAATCATTTGAAGGTGTGAGTTTATACACCCAAACCAATTTGCCAAATTTGAGTAAGCAGCCGCTACGAAATGAAAAGAAACACAGTAAGCGTAAGTTAAAA…	403
657a0efcea66688f6a3ff2bc4cb69821	d__Bacteria; p__Actinobacteriota; c__Actinobacteria; o__Corynebacteriales; f__Nocardiaceae; g__Williamsia	12	GGAATATTGCACAATGGGCGCAAGCCTGATGCAGCGACGCCGCGTGAGGGATGACGGCCTTCGGGTTGTAAACCTCTTTCACCAGGGACGAAGCGAAAGTGACGGTACCTGGAGAAGAAGCACCGGCCAACTACGTGCCAGCAGCCGCGGTAATACGTAGGGTGCGAGCGTTGTCCGGAATTACTGGGCGTAAAGAGCTCGTAGGCGGTTTGTCGCGTCGTTCGTGAAAACTTGGGGCTTAACTCCAAGCGTGCGGGCGATACGGGCAGACTTGAGTACTACAGGGGAGACTGGAATTCCTGGTGTAGCGGTGAAATGCGCAGATATCAGGAGGAACACCGGTGGCGAAGGCGGGTCTCTGGGTAGTAACTGACGCTGAGGAGCGAAAGCGTGGGTAGC…	406
ad0a79499c2daf2b8e42ade033248f97	d__Bacteria; p__Firmicutes; c__Clostridia; o__Thermincolales; f__Thermincolaceae; g__Thermincola	12	GGAATCTTCCGCAATGGGCGAAAGCCTGACGGAGCAACGCCGCGTGAACGAGGAAGGCTTTCGGGTTGTAAAGTTCTGTCTTCAGGGACGAAGGAAGTGACGGTACCTGAGGAGGAAGCCCCGGCTAACTACGTGCCAGCAGCCGCGGTAATACGTAGGGGGCAAGCGTTGTCCGGAATTACTGGGCGTAAAGAGCGTGTAGGCGGGCTGTTAAGTCAGATGTGAAAACTTGGGGCTCAACCGCAAGAGTGCATCTGATACTGGCAGTCTTGAGGGTATGAGAGGGAGACGGTATTCCTAGTGTAGCGGTGAAATGCGTAGATATTAGGAGGAACACCAGTGGCGAAGGCGGTCTTCTGGCATACAACTGACGCTGAGACGCGAAAGTGTGGGGAGCAA…	404
8e099fc11ca98ce80b68114cf4a34279	Unassigned	11	TACAACTTGCCCGACACGGTCGTGTGGAACCCGTGGATGGAGAAGGCCCGCGAGTGTCAAGACTTTGGCGATGACGAGTACCCGAACATGATCTGCGTCGAGGCGGGCCACGTTTCGACACCGGTCATTCTTCTGCCCGGCACCGCGTTTGAGGCATCACAAATACTTCAGGTTCGTGTGCTTGACTCTGCGTAGTAATTGTCCACTAAACTGTTACTCTTCTTCCATCTTGTAGGTTATGTGATTAGAAACCCTTGTAG	260
3788f5d961be5720b9576c30fb220891	Unassigned	11	ATCGACCGTCCAAGCACACACAGAGATACCCTGAACCGGAACACGAAATATCATCGCACGCGTGAAGCTTCTTTCGGAAATTTGCCTCCATTTAACTACGGATTGCAAATTGCATGGCGTGCAGAAGCAAAAGGCGTCTCGGTGCAGCAGACTCAGCAGGCCGGTAGATTTGCCAGCGCCAGCCGAACCACCACGGTAAGAAAGGATAACGATAATTTAGGGTAAAATTTACGTTAAGCCTGTTTCGGATTAGAAACCCT	260
e0f125694cb72a0dbb2700cbf6cf0407	d__Bacteria	11	ACCCTTCGAGAACAGGTGTATGCCGGCACTGATCAGCAGCGAAAGCCACACGAGCACGAACACAAAATTTCTACTCTTTGCCATCCCTTTGCCGGGCCGGAGGGAGAATGGACTTGCACCACAGACTCACCACACACTAACCCTGACCGCGCAGCAAATCATCTGGCGCACCCTGAGATTGCACAATAGAGCTAGGTAGCGTCTGTGTGAGCGTGTGTGTGGCCGCGTGGAGGGTGTTTCTGGCGCAATCCACTATCAGAACAAACAGCAGCAGCAGCAGCAACACGCACGAATGCGCTAATTACGGTGATAATAAAGATATTAAGGTTGACGGTTCCTTGCGATCAACCTAGACGGGG	359
6430c783a8d98a5d7225aa0c67d4a180	d__Bacteria; p__Proteobacteria; c__Gammaproteobacteria; o__Enterobacterales; f__Yersiniaceae; g__Serratia	11	GGAATATTGCACAATGGGCGCAAGCCTGATGCAGCCATGCCGCGTGTGTGAAGAAGGCCTTCGGGTTGTAAAGCACTTTCAGCGAGGAGGAAGGGTAGTGTGTTAATAGCACATTGCATTGACGTTACTCGCATAAGAAGCACCGGCTAACTCCGTGCCAGCAGCCGCGGTAATACGGAGGGTGCAAGCGTTAATCGGAATTACTGGGCGTAAAGCGCACGCAGGCGGTTTGTTAAGTCAGATGTGAAATCCCCGCGCTTAACGTGGGAACTGCATTTGAAACTGGCAAGCTAGAGTCTTGTAGAGGGGGGTAGAATTCCAGGTGTAGCGGTGAAATGCGTAGAGATCTGGAGGAATACCGGTGGCGAAGGCGGCCCCCTGGACAAAGACTGACGCTCA…	426
7c38c9885cd5baddc819d1b3f811a361	d__Bacteria; p__Proteobacteria; c__Alphaproteobacteria; o__Rickettsiales; f__Anaplasmataceae; g__Wolbachia	11	GGAATATTGGACAATGGGCGAAAGCCTGATCCAGCCATGCCGCATGAGTGAAGAAGGCCTTTGGGTTGTAAAGCTCTTTTAGTGAGGAAGATAATGACGGTACTCACAGAAGAAGTCCTGGCTAACTCCGTGCCAGCAGCCGCGGTAATACGGAGAGGGCTAGCGTTATTCGGAATTATTGGGCGTAAAGGGCGCGTAGGCTGGTCAGTAAGTTAAAAGTGAAATCCCGAGGCTTAACCTTGGAACTGCTTTTAAAACTGCTAACCTAGAGATTGAAAGAGGATAGAGGAATTCCTAGTGTAGAGGTGAAATTCGTAAATATTAGGAGGAACACCAGTGGCGAAGGCGTCTATCTGGTTCAAATCTGACGCTGAGGCGCGAAGGCGTGGGGAGCAAACAG	400
0193dfec874d7cf8ce270f1522614b72	Unassigned	11	TCGCGAGGCTCACTTTGGTCAGATTTTGCTACTGTTGGAACACTTCGCTTCTCTCCCCCCACTCCACCGTGCCGGGCTGGGTGGGGAAGGATAAATCGGTTCGCTAACCTCATTTCGGAACAGTTTCCGCCGAGCGATATCGTACGAAACGGAAGCGCTCCGGTTTTACAATCCATCGTGTCGAGCAATCTGTTGCAATCGGGAGGAACCACAGCTTGTCTCGTTTGAAATCGATACTGAGCCGTCCGGCGGCAAGGGAAAAGGATTATATTCCGAAAAACCCCCGAAAGGGAAGTAAGTTTAAGGGTGATTAGCAGCAGCTGAGTTGAAATCGG	335
73b87fc009fc4b29b34b09596c1c4e0f	d__Bacteria; p__Proteobacteria; c__Gammaproteobacteria; o__Enterobacterales; f__Enterobacteriaceae	10	GGAATATTGCACAATGGGCGCAAGCCTGATGCAGCCATGCCGCGTGTATGAAGAAGGCCTTCGGGTTGTAAAGTACTTTCAGCGAGGAGGAAGGCGATAAGGTTAATAACCTTGTCGATTGACGTTACTCGCAGAAGAAGCACCGGCTAACTCCGTGCCAGCAGCCGCGGTAATACGGAGGGTGCAAGCGTTAATCGGAATTACTGGGCGTAAAGCGCACGCAGGCGGTCTGTTAAGTCAGATGTGAAATCCCCGGGCTCAACCTGGGAACTGCATTTGAAACTGGCAGGCTTGAGTCTTGTAGAGGGGGGTAGAATTCCAGGTGTAGCGGTGAAATGCGTAGAGATCTGGAGGAATACCGGTGGCGAAGGCGGCCCCCTGGACAAAGACTGACGCTCA…	426
e845a01a064dbec33f6b8952cc90de1d	d__Bacteria; p__Proteobacteria; c__Alphaproteobacteria; o__Rhizobiales; f__Rhizobiaceae	9	GGAATTTTGGACAATGGGCGAAAGCCTGATCCAGCAATGCCGCGTGCAGGATGAAGGCCTTCGGGTTGTAAACTGCTTTTGTACGGAACGAAAAAGCTCCTTCTAATACAGGGGGACCATGACGGTACCGTAAGAATAAGCACCGGCTAACTACGTGCCAGCAGCCGCGGTAATACGAAGGGGGCTAGCGTTGTTCGGATTTACTGGGCGTAAAGCGCACGTAGGCGGACTATTAAGTCAGGGGTGAAATCCCGGGGCTCAACCCCGGAACTGCCTTTGATACTGGTAGTCTTGAGTTCGAGAGAGGTGAGTGGAATTCCGAGTGTAGAGGTGAAATTCGTAGATATTCGGAGGAACACCAGTGGCGAAGGCGGCTCACTGGCTCGATACTGACGCTGA…	426
486c807de464005b78106bd8afe9cc77	d__Eukaryota	9	GATGGAGGTTTGCACATGAAGGCAGGCTTGCTAGTTTTTGATTTCGTTCGTTGGAAGACGTAAAAGACGATTTCTTAGTACTTTGAAGATGTAAATCATACGCAAATTACCACAATTAATTGCAAACAAATCATTCACAGCTCTCATTTGAATAACACCTATAAACTTGTAGTTAAAAGCGTTCGATCGAGCGATTACTACTTCCTGTTTGGTGTATCGACAAGATTGGCAAGGAATTCTCTTGCCATATATTGCTTACAGTGTACTTCACAATGTTTCAAATCTTTTATCGATTCTAGCTATTCCATCAATATCCAATATCTATGG	327
bd204c4ceb9bb14267c09567157a92e9	d__Bacteria; p__Firmicutes; c__Clostridia; o__Peptococcales; f__Peptococcaceae; g__uncultured	8	GGAATCTTCCGCAATGGGCGAAAGCCTGACGGAGCAACGCCGCGTGAGTGAAGAAGGCCTTCGGGTTGTAAAGCTCTGTCTTGGGGGACGAAGGAGATGACGGTACCCCAGGAGGAAGCCCCGGCTAACTACGTGCCAGCAGCCGCGGTAATACGTAGGGGGCGAGCGTTGTCCGGAATTACTGGGCGTAAAGGGCGCGTAGGCGGGTCATTAAGTCAGGTGTAAAAACCGCGGGCTCAACCTGGGGAGTGCACCTGAAACTGATGATCTTGAGTGCAGGAGAGGAAAGTGGAATTCCTAGTGTAGCGGTGAAATGCGTAGATATTAGGAGGAACACCAGTGGCGAAGGCGGCTTTCTGGCCTGCAACTGACGCTGAGGCGCGAAAGCGTGGGGAGCAA…	404
4fb5d9196f36b5e8563b406fc4f6cb95	Unassigned	8	AGTGCACTAATCCATTACCCTTGCTGGAGGTTTACTTCTGCAACCGAATGCACACACCACCACACTTTCACCCGCGTTTTGCGGACGCGCGAAAGCATAGCATGAACAAAAGGAAGAAATGATATAGAATTGGAGGAGGAGGAGGGAAAAAGCAACCACAACGGTGTACACGGGTGGCCTCCTCCAACAATGATATGATGTCAGCGTACCAACACCCTGCTAGCAGGGGGAGAAATGCAGGATTTGGTGCGATTGTTGGCGCGTGCAAAATAATAATAAACGTCGTGGTACACGCTCCACGAGCGAACCGG	311
6f20adc841689a0a8ce902e9ef22be8d	Unassigned	7	ATTAAATAGAGCAGGGGAAGTTGCAGTTTTAGTAACAATGATGTACTATTTCCAATTGTTTTTTTTTACATGACACCAACAATCATGTGGCATCTTTTTTAGGAGAGTCTCAGATTCTCAGAGAATTTTGAAGACTTCACTACTTCCTCTACAACAACCTTGAACGTACTTGGACTGCCCCTTTCGGGTGACATGATTTTACTTGTTGCTGGATAGTCAGTCCTGCGTACAGGGTGGCGGTCTGGATGGGATTAGATACC	260
09bffd6302e95376a4ae371326394f5f	Unassigned	7	CCATTGGCAATTAAAAAAATGAAATTCATAAAGTATTTTGCTACAATTCCTGTAACGCATTGTTGACTAAACATGTTTAGTCCAATAGCCTCTATCAGGTTAAAAAATGTGAGACTCATTTAAATCTAATTTCATCGAAATTAAATTATTTCATCGCTACGTTGATTACATTTTTTCTTTAAATACTTCTTTGGGTCTCACACTTTAAATAAATAAAATAATAAATAAATAAATACTTCTTTGGGCCCTGCGTACGGTGAGACGGTCTGGCTGGG	275
c690dfcb12157dbcb8ec542181fcf937	Unassigned	7	GCTTATTACTATCGAATGTGTGCGAATGTGCGTCATTTCCTTTTCTGCCACGCAGCCAGGGAAAACAGGGAAAACAGCGAAAATCGATTTAATTCACTAATTTCCGTTGTCGATGATCCGTGTAGTTTGGCTGATGGAAGTTTCTAATCAGCCGGTTTTATCGACGCACTTTGCCAGTGATACAAGAAATGTTAATATGATTGATTTTTATTTTGTTTATTGGGTGACTGTGAATCGATTTCTTTATGTCATAATAAGGATAAAATCTTTAGTCTTCTCTAGAATTGATTTCACCCGCAGCTTCACAGTCAGTTCTGCGTGGG	323
c437ba304e41b6fd334dd138c2d96a40	d__Bacteria; p__Proteobacteria; c__Alphaproteobacteria	7	GGAATATTGGACAATGAGCGCAAGCCTGATCCAGCCATGCCGCGTGAGTGATGAAGGCCCTAGGGTTGTAAAGCTCTTTCACCGGTGAAGATAATGACGGTAACCGGAGAAGAAGCCCCGGCTAACTTCGTGCCAGCAGCCGCGGTAATACGTAGGGGGCGAGCGTTGTCCGGAATTACTGGGCGTAAAGGGCGCGTAGGCGGGTCATTAAGTCAGGTGTGAAAACCGCGGGCTCAACCTGGGGAGTGCACCTGAAACTGATGATCTTGAGTGCAGGAGAGGAAAGTGGAATTCCTAGTGTAGCGGTGAAATGCGTAGATATTAGGAGGAACACCAGTGGCGAAGGCGGCTTTCTGGCCTGCAACTGACGCTGAGGCGCGAAAGCGTGGGGAGCAAACA…	401
424fac7fe27d29f25c35bc25cda530d1	Unassigned	7	TTAACCTTTAGCAATAAACGAAAGTTTAACTAAGCTATACTCACCCCCGGGTTGGTCAATTTCGTGCCAGCCACCGCGGTCACACGATTAACCCAAGTCAATAGAAGCCGGCGTAAAGAGTGTTTTAGATCACCCCCTCCCCAATAAAGCTAAAACTCACCTGAGTTGTAAAAAACTCCAGTTGACACAAAATAGACTACGAAAGTGGCTTTAACATATCTGAACACACAATAGCTAAGACCCAAACTGGGATTAGAAAC	260
184fe9586b072f423659b4379332dc27	d__Bacteria; p__Proteobacteria; c__Alphaproteobacteria; o__Acetobacterales; f__Acetobacteraceae	6	GGAATATTGGACAATGGGGGCAACCCTGATCCAGCAATGCCGCGTGGGTGAAGAAGGTCTTCGGATTGTAAAGCCCTTTCGGCGGGGACGATGATGACGGTACCCGCAGAAGAAGCCCCGGCTAACTTCGTGCCAGCAGCCGCGGTAATACGAAGGGGGCTAGCGTTGCTCGGAATGACTGGGCGTAAAGGGCGCGTAGGCGGGTGGCACAGTCGGGCGTGAAATTCCTGGGCTTAACCTGGGGGCTGCGTCCGAGACGTGTTGCCTAGAGTGGGGAAGAGGGTCGTGGAATTCCCAGTGTAGAGGTGAAATTCGTAGATATTGGGAAGAACACCGGTGGCGAAGGCGGCGACCTGGTCCTTTTACTGACGCTGAGGCGCGAAAGCGTGGGGAGCAAAC…	402
f4540ac061066da7b5294f0529e8920b	d__Bacteria; p__Proteobacteria; c__Gammaproteobacteria; o__Burkholderiales; f__Alcaligenaceae; g__Achromobacter	6	GGAATTTTGGACAATGGGGGAAACCCTGATCCAGCCATCCCGCGTGTGCGATGAAGGCCTTCGGGTTGTAAAGCACTTTTGGCAGGAAAGAAACGTCATGGGTTAATACCCCGTGAAACTGACGGTACCTGCAGAATAAGCACCGGCTAACTACGTGCCAGCAGCCGCGGTAATACGTAGGGTGCAAGCGTTAATCGGAATTACTGGGCGTAAAGCGTGCGCAGGCGGTTCGGAAAGAAAGATGTGAAATCCCAGAGCTTAACTTTGGAACTGCATTTTTAACTACCGAGCTAGAGTGTGTCAGAGGGAGGTGGAATTCCGCGTGTAGCAGTGAAATGCGTAGATATGCGGAGGAACACCGATGGCGAAGGCAGCCTCCTGGGATAACACTGACGCTCA…	426
8aa6d735a7be2cadecd3447f76ab32d3	d__Bacteria; p__Firmicutes; c__Clostridia; o__Lachnospirales; f__Lachnospiraceae	6	GGAATATTGCACAATGGGGGAAACCCTGATGCAGCAACGCCGCGTGAGTGAAGAAGTATTTCGGTATGTAAAGCTCTATCAGCAGGGAAGAGAATGACGGTACCTGACTAAGAAGCCCCGGCTAACTACGTGCCAGCAGCCGCGGTAATACGTAGGGGGCGAGCGTTATCCGGATTTACTGGGTGTAAAGGGAGCGTAGACGGTTCTGCAAGTCTGAAGTGAAAGCCCGTGGCTTAACCGCGGAACGGCTTTGGAAACTGTGGAACTGGAGTGCTGGAGAGGCAAGCGGAATTCCTAGTGTAGCGGTGAAATGCGTAGATATTAGGAGGAACACCAGTGGCGAAGGCGGCTTGCTGGACAGTAACTGACGTTGAGGCTCGAAAGCGTGGGGAGCAAACA…	401
51adb55c9ebae48585ab984ba89124ec	d__Bacteria; p__Proteobacteria; c__Gammaproteobacteria; o__Enterobacterales; f__Enterobacteriaceae	5	GGAATATTGCACAATGGGCGCAAGCCTGATGCAGCCATGCCGCGTGTATGAAGAAGGCCTTCGGGTTGTAAAGTACTTTCAGCGAGGAGGAAGGCGATAAGGTTAATAACCTTGTCGATTGACGTTACTCGCAGAAGAAGCACCGGCTAACTCCGTGCCAGCAGCCGCGGTAATACGGAGGGTGCAAGCGTTAATCGGAATTACTGGGCGTAAAGCGCACGCAGGCGGTCTGTCAAGTCGGATGTGAAATCCCCGGGCTCAACCTGGGAACTGCATCCGAAACTGGCAGGCTAGAGTCTTGTAGAGGGGGGTAGAATTCCAGGTGTAGCGGTGAAATGCGTAGAGATCTGGAGGAATACCGGTGGCGAAGGCGGCCCCCTGGACAAAGACTGACGCTCA…	426
99e21e3b87c5a2e8dff5d5cdc35eef69	Unassigned	4	CAGGACACAGGTTTTGTTTGGGTGCACAGAAAATAAAAGAATATTAAAAACCTTAACGACTCATCAGAATGTGAATGTGGGCTTATAGCTTAACTCAAAGCTATCCTGAGATCGAATTTTCATGGAGCCCTATCGCAGGAGGAGTATTTTTGACAATACCACAATGCAAGGACTCTGTGCTTCTGGACTCTGCTAATGAGTTGATGAGCTCTAGGCCGAAAAATTCTTGTGGTCTGTGGGGACTGGATGGGATTAGATAC	260
49a2a2e606ea4ed0854931b317e6d600	Unassigned	4	GGTAAATCACCTCAGTGACAAGGGTGAAGATCAAGTGAGCAGAAGATGGAGAATCGTACTATCAGTGTGTTCTCTGTGGTCTGGTGCCCTCCACATTTGGGGTGGGTCTTCCCATATCATTTAAGGCCATCAGGTACAGTTCTCCTCTTAGGGCATCCTAATGTGTAGCAGCTTGACCTTCAAACCGACTGTCACACTGCACAAAGGCAGAGGGAGAGACTGAATCCACAAATGTGGTGACAGTGTTGATTTGAGAGTTTGAATTACCTTTCTGATTGCTAGG	283
3c69ac14c9304ae8b9f631b1793d8a28	d__Bacteria; p__Firmicutes; c__Bacilli; o__Bacillales; f__Bacillaceae; g__Geobacillus	4	GGAATCTTCCGCAATGGGCGAAAGCCTGACGGAGCGACGCCGCGTGAGCGAAGAAGGCCTTCGGGTCGTAAAGCTCTGTTGTGAGGGACGAAGGAGCGCCGTTCGAAGAGGGCGGCGCGGTGACGGTACCTCACGAGAAAGCCCCGGCTAACTACGTGCCAGCAGCCGCGGTAATACGTAGGGGGCGAGCGTTGTCCGGAATTATTGGGCGTAAAGCGCGCGCAGGCGGTCTCTTAAGTCTGATGTGAAAGCCCACGGCTCAACCGTGGAGGGTCATTGGAAACTGGGGGACTTGAGGGCAGGAGAGGAGAGCGGAATTCCACGTGTAACGGTGAAATGCGTAGAGATGTGGAGGAACACCAGTGGCGAAGGCGGCTCTCTGGCCTGCACCTGACGCTG…	427
66426e72081c57e7f9101ef76eb73e42	Unassigned	3	AGTACTCGTTTAAGTTATCTAATAGCAATGACTTTATCATGCGATTCTTATAAATTTGTTTCATAAAGGCAATCCCTAAAGAGACCCTAAATGTGTTGGAAATAGTGTTGTCAGATGTGTTAGGCTCTAGTGGGTTGGTCATGTCATGAGAATGACACTCAAATTGTATCACCAATCGTGAACCCTAGTTCATCCTACGAATTATCCTTCACATCAAGGGTCCTCGAGAGGTCTCGGCCTGCCATTTCTAGCTTTCTGTGACTTGATTTTACCCGTAGCAAAGTAGTCAGCCCTGCGTACGAGGAGTCGGTCTGGATGGG	320
84bf838d99c14b69aac17bc2a0fea7cc	Unassigned	3	ACCAGTTCTGCGGTTGATGGTAAGCTTGTAGCGTTTCTGCTTTAACTTCGCTTGATCGGTTAACGAAATGCAGGAAACGAATTTAGGGGCATTTTTGCAATCGAGGGTGTATTTGTAAAAATTGTTTCAAGGCTCTCTCATATCATTATTCAGTTCCAACGAAATTTCATTTTTTATCGGTACCTTATCCTTGAGAGGTTTTATCCTATCACTCTGGATTTCTTGGAATGGTACGGAGGACGGTCTGTTTGGGATTAGAA	260
a8b9457999e5d8be5077a9f12f1669a6	Unassigned	2	GCTTATTACTATCGAATGTGTGCGAATGTGCGTCATTTCCTTTTCTGCCACGCAGCTAGGGAAAACAGGGAAAACAGCGAAAATCGATTTAATTCACTAATTCCCGTTGTCGATGATCCGTGTAGTTTGGCTGATGGAAGTTTCTAATCAGCCGGTTTTATCGACGCACTTTGCCAGTGATACAAGAAATGTTAATATGATTGATTTTTATTTTGTTTATTGGGTGACTGTGAATCGATTTCTTTATGTCATAATAAGGATAAAATCTTTAGTCTTCTCTAGAATTGATTTCACCCGCAGCTTCACAGTCAGTTCTGCGTGGG	323
0d82f11f0464ad4d2d08439311ee7bda	d__Bacteria	2	AGTTGAAGCAAACGGTGAGCGATTCGACTGTAACTGTTGCGAACGCGACAAAATAAAATTGAGCTAAACTAACAGGCATGCAAAAGTTAGATGAAAAACTTTAAATAACTAAATGTCTTTCGTTTAGGATAAATTCTCTTCTTCTTCTTTGGCACTACAACCTTGAGAGGTCTCGGCCTGCCATTTCTGGCATTCTGTGACTTAATTTTACCCGTAAAAAAGTAGTCAGCCTTACGTACGGGGAGGCGGTCTGGATGGGA	260
0e2218513cfbb4183474f442ab97f7a2	Unassigned	2	AGAAAGTGAACGAGTACATTTTTTCTAAATAGATTCTATTCCGTCAATTCCGTCGTACGAATTCAAGTGGCAACGTAAGGCAAACCCTACAAGGCACAATAACTTTGTAGTGTTTTTGCAGTATCAACCTACTCACTGAGTTAGTAACGATGTTTGTATCTCGAGGAACTGATTTCCCTTCCAATTTATAATCGAACAAAATTGATGGTCTATTTCTATGGAAACGACTATGGAGTTATTAGAGGGCCTTTTTTCACGTTTACACTCATGCTTCAAGAAAAAGAAAGACGGCCAGACAGGCAAACAGTTTTGAAGGACAAAACAGTCAGG	330
e17e320db82334539b0aa6c2eb9d9549	d__Bacteria; p__Firmicutes; c__Thermoanaerobacteria; o__Caldicellulosiruptorales; f__Caldicellulosiraptoraceae; g__Caldicellulosiruptor	2	GGAATCTTGCGCAATGGGCGAAAGCCTGACGCAGCGACGCCGCGTGAGGGAAGAAGCCCTTCGGGGTGTAAACCTCTTTGGACGGGGAGAAGGAGAAGATAGTACCCGTTTAAAAAGCCACGGCTAACTACGTGCCAGCAGCCGCGGTAATACGTAGGTGGCGAGCGTTGTCCGGAATTACTGGGCGTAAAGGGTGCGTAGGCGGCCTGGTAAGTTGAGCGTGAAATTTTTGGGCTCAACCCAAAAGGAGCGCTCAATACTGCCGGGCTTGAGTGCGGGAGAGGACGGCGGAATTCCCGGTGTAGCGGTGAAATGCGTAGATATCGGGAGGAACAACAGTGGCGAAGGCGGCCGTCTGGACCGTAACTGACGCTGAGGCACGAAAGCGTGGGGAGCAAA…	403

## Sheet: Unassigned_blastn
Query No.	FeatureID	Taxa	Query sequence	Query length	Frequency	Description	Max score	Total score	Query cover	E-value	% Identity	Accession No.
4	d0aa2d1783fab618676ce46e35dbd332	Unassigned	TAAATATTAAGCAATAAACGAAAGTTTGACTAAGTTATACCTCTTAGGGTTGGTAAATTTCGTGCCAGCCACCGCGGTCATACGATTAACCCAAACTAATTATCTTCGGCGTAAAACGTGTCAACTATAAATAAATAAATAGAATTAAAATCCAACTTATATGTGAAAATTCATTGTTAGGACCTAAACTCAATAACGAAAGTAATTCTAGTCATTTATAATACACGACAGCTAAGACCCAAACTGGGATTAGAAACCCC	260	11074	Mus musculus mitochondrion, complete genome	475	475	1	9e-130	99.62	KY018919.1
10	de3252cc6a385d213011bd4820a5cebe	Unassigned	AAGATTTTCCAACCGTCGAAAGAGGACAGCGGGCGGTACGTGTGCCGGGCGAAGAACAGCGTCGACAAGACGGACTGTGTGTACTATCTGAACTACAAGAACAGCGACGAGGATGTGCTGAAGGTGTTCGAGGAAGAGTTGCACAAAAAGTCGGAAAAGCCGATCCTCAGCCGGCATCTGCGCCCGAAGGACTGCGACTACAATCCGGAGGACGAGGCGCTGATCAAGTGGTCCGAGTCGCGCAGCCAGCACGAGAAGGACTACGACTACCGGTACAAGCTGCACTTTATCACGCAGCTGCAGGACAAAACCGTGCCGGAGGGTTCGAACCTCAAGTTTACGTGCTACGTCGACGGAAAGTTCCCGCTGTTCATGTGGTACAAGG	385	1654	Anopheles stephensi strain Indian chromosome 2R	712	712	1	0	100	CP032299.1
13	9cc5960e4befecb9fc506b1f1c3fdc8f	Unassigned	AGGTGCACCATTTACTTCTTATCTTACTGACGGTTGCAGCATGGTCATATTTTAAATGGAAATTGTACTGTATTTTCACGTGTTTATTGCCATTATTGAGTAACAGCAGCCCATAATGTTTAAACTGTTTATGAAAGAATTATCATCATTGTTCCTATAATCTTATTCTTTTTCCTTGGCACTACAACCTCGAGAGGTCTCGGTCTGCCGTTTCTTGCTTTTCTGTGACCTAATTTTACCCGCAGTAAAGTAGTCAGCCCTACGTACGGATTGGTGGTCGGGATGGG	287	1114	Anopheles stephensi strain Indian chromosome 3R	460	16931	1	3e-125	95.25	CP032301.1
14	3401586a641ad71d7f1a522f206f14fc	Unassigned	TAAACAACGTCTCGAGCACTTGCTACTGCTGATGGTATAAATATTTTACTACACCACCATTGAAGCGCGTAGTCTCCACAATTTGGTTTTCACTGTCCAAGAAATAAGAAATCCAACCCACAAGCAATATACTTTAATACGACTATCAGATTCGCCATGAAACTAATATAATTTGTCATCCCATTTGTCCATCCATCCATCCTTCGGCCTCCGCGGCCGTCAGCTTTATCCATTAGAAACTTCCGGCAAAGGGGCTTTTCAGCGATGGAGATAACGTGAATTTATGATAATTGCCTCACGGTGGTCAGATTAATGTCAGCGTTTAGCCCCAAAACCGAACGCTAATGGTAAAAGGCAGCGG	361	994	Anopheles stephensi strain SDA-500 chromosome 2R	645	645	1	0	98.89	CP032232.1
15	79ba53951709a4365a328d638d56d6dd	Unassigned	CTACGAAGAATCAACAAGATCAATCCGGCATTGATAATCCCAATCATGCCAAAACGGACTTCCACCCACCGTTAATGGGGGCGATAATTTATTTTCCTCGCACCATCGGCTTTTCTCCGCGAAAGGCAACCAAGCCCTTTCTTACACCGCACCGATACGCTCTAAATGTGATGAGGTTTTCGGATTATGTGTCTGCTGTCGTTCATGCTACTTTCCTCAAAGCTTCGGGTGCAAATCCAATGAGCTAGGAAAATGGTTTATTTGAGCGTATCGCTGGTGCGGTGATTAGTTACATAGGTTTTGCTGTAGGGAATGGTGATGAGG	324	802	Anopheles stephensi strain SDA-500 chromosome 3R	593	593	1	3e-165	99.69	CP032234.1
18	f5e48abef1705b478868308f581a787c	Unassigned	GGTAGAACCGGGGATCAAATCTTATCCAGACCGCTACCCCCGCGGTACGTGCGGCTGACTACTTTGGTACGGACAAAATCAAGTGACAGAATGCCAGATATGGCAGGGCCGCGAAACCCTTCAAGGTTGTTGTTCCAAGGAAAAAAAAAGGCAAAGTGTGACTAATTATGGCAAAAACTTAAAAAAAACTTATAAAAAGAATAACTTTATTGAGTAGATTAGATTTATTTTTAAAACATTACTCTCACTCTCTCTCTTCTTGGCCTAACGACCTCTTAAGTCATGCCTGCCATTTCTGGCTAACTAGACTTAATGATACCATGTAGTTGGATAGTCAGTTCTGACTACGGTCCGGATGGG	360	527	Anopheles stephensi strain SDA-500 chromosome 3R	542	2003	1	1e-149	93.96	CP032234.1
28	25e7f0b9d4c39720e896520c17b6bb73	Unassigned	TGGTGGTCTAGCTGGAAACAGTCGCGGACCAACACCCTTTTGAGTGCGAACGTGAAAGACTTGCAACCTTCCGAACGGGTAAGTAAAGCTAGGCTAATCATTGTTTCCTTCGTGAGTGTATAAGTGTGTTTTAAGGGAACATCAAGCATATCCGAAATTAATGCAACATTCAACTTCAACCCAAGATTCAGTTTTCCATACCAACAATCAACTGTTTATCGAAAATGAAGGAAAGAGAGTTACTTCTTCTTTGACTCACAACTACAACCTCAGAGATGTCGTTCTCCTCTAGGCTTTACCAAATCCAGCTTCCTTGACTTGATTTTATCAGTGGTAACCCTCTGCTCGATAGACCACTGCTTTCGAGAGGAACAATCTCCGGATAGG	387	282	Anopheles stephensi strain Indian chromosome X	715	715	1	0	100	CP032298.1
30	80cf837c7d67158d4f95a48766513b20	Unassigned	GATGAGTAGCAGCAGCAATAATGATAATCACGGCACACTGGTATAATCACAAGCTTCCGGTTCTGATGATTGAAGGAAAAACCGACCCCGGTGGTCGGTGGTTGGTAAGCTGCAGAAGAAACCATAGCAAACACCTGATCCTTCTGCTTCTTAAACCACCCTTTCGCCCCGTCGCCTACTCTCGTCCACGTCAGCCCGGTCCCGAGCCTTCCATTAGCCGAAAGCGAGCAGCGAACATTTATTTGCATATTTTAATGAATGAATGATGATTTTAATTTGTGAAATTGTGCTTTTGGTCGGCTTTACACGGCAAACCGGCCCAACCAACATCAAACGAAAGGTTGTGCGGAGG	352	271	Anopheles stephensi strain SDA-500 chromosome 2R	651	651	1	0	100	CP032232.1
31	7fea0304f02694132dc7ec0b28d31a5a	Unassigned	AAGATTTTCCAACCGTCGAAGGAGGACAGCGGGCGGTACGTGTGCCGGGCGAAGAACAGCGTCGACAAGACGGACTGTGTGTACTATCTGAACTACAAGAACAGCGACGAGGATGTGCTGAAGGTGTTCGAGGAAGAGTTGCACAAAAAGTCGGAAAAGCCGATCCTCAGCCGGCATCTGCGCCCGAAGGACTGCGACTACAATCCGGAGGACGAGGCACTGATCAAGTGGTCCGAGTCGCGCAGCCAGCACGAGAAGGACTACGACTACCGGTACAAGCTGCACTTTATCACGCAGTTGCAGGACAAAACCGTGCCGGAGGGTTCGAACCTCAAGTTTACGTGCTACGTCGACGGAAAGTTTCCGCTGTTCATGTGGTACAAGG	385	270	PREDICTED Anopheles stephensi muscle M-line assembly protein	712	712	1	0	100	XM_036040273.1
37	aad9ed770167b008d6823c79f27a0489	Unassigned	AATGGGGTAAAACTTGCTTGATCAGTGCTTTTGTCATTGTTTTTCTCGCACCCCGGGACATTCTGCTTCATTTGGCGTCGAAAAGCTCGGCTCAAAAGTTTGACGCTAGGCAAGGTCTTCGGAGTGATAGTGGATAGCCGGTTGAGATGCTTTAATATTAGGTTGGGAAAGCAATTCAGTAACAAGCGACGGTGCGATGAAAACAAAAGCGCTCACGTTGCGGTAACGAGCTTGTCTTGGACGATCATAATGATGATACACAAGGAATACGCGCCCTTTTGCCTTGAGAGCTGGGG	296	209	Anopheles stephensi strain Indian chromosome 3L	547	547	1	2e-151	100	CP032302.1
39	d2d329c8810cb5563159b6e5234e6fb1	Unassigned	CTATTTTAAATAATATTAACTTCTTTGATCCAGATAAAATTGTGAGAGGTAATGAACTTTAAGGACAACATTTCAGAACTACTTTACTGTTAACTGCACTAGAACCCTTTGTTTATCGTATATGGAGTCATATTCACTTCTGGAGACTTCTTCATATTCTTCTTCTTCTTTGGACTAACGACCTCTTAGGTCATGACTGTCCTTTCTGGCTTACTATACTTAAAGATACCATGTAGTTGGATAGACAGTCCTCACTACGGGGGAACGGTCCAGATGGG	278	198	Anopheles stephensi strain SDA-500 chromosome 3R	401	572	1	2e-107	92.18	CP032234.1
40	e86916d25b17d899079bae1ad86c7984	Unassigned	AAGCGCAGGCACTTGAAAAGCGCAACGGCTCATATTAAATCAAAACGAACTGCTACTGACACATCCACCGCCGCCCACACAGAATGTGCTGGAGAATTGGTAGGTTTGGACGAGCAGTGGGACGAGTTGCTGGGTGGGATTGAATCTTGAAGTTCTTGAAACTTACCTTGATGTCTCGCGGTTGTCGCATCTCTTGCCTTCGTGGTGAAACGCCAGGTTGGTCGGAGTACACCAGATTTCGCACCGATCCTCGGAACCGTGGCTCGAAGATGACACTGGGCAGCGCTAGCAGGGCTAGCTTGGTGTTGTACCTGTGGTGGAGAAGAGCAAAAAAAAAGTGAGCAGATGTCGGG	353	193	Anopheles stephensi strain Indian chromosome 2R	652	652	1	0	100	CP032299.1
42	3094a22a1a8ad5c6410bf46fa1ba9275	Unassigned	GTCGGGAACTCTTCCCCAAACGCCTACTGTCGTGATTGATTGCCCTGCACAAGCTCACCGTAAGTTGTGTGCCAATGTTTACGGTCTGTAAACATTGTGTAGTTGAATTTTTAGTCGATTAATTAAAGCAATTTGGGCGACCCTGATGTTTGAGCTGCATAAAGCTAGAAGGAGCGGCAGGTAACTTTAGCGGTTGTTCTATAAAATATAATATATGCATACTTCTTCTTCCTCCTTGGCACTAACTACAGCCTGGAAAGGTCTCGGCCTGGCATTTCTGGCTTTCTGTGACTTGATTTTGCCTGTAGAAAAGTAGTCAGCCCTGCGTATGGGGAGGTCGTCTGGATGGGATTTGAACCCCGGTCCTGCCGTGTGAGGACCGGCAAATTTCAAATTTGA…	440	184	Anopheles stephensi strain SDA-500 chromosome 2L	708	14572	1	0	95.68	CP032233.1
49	325d1c4f0e5c1f29a84ba70a8c6feb89	Unassigned	GTGAAAATCCGCATCACATTAGACAGCGTGAAGGTGGAAAAGGTGTCAAATGGGATCAATAGAAATTGTGATCCTTGACAAAATCCTTGATCGAGAAAGAGATAGGAGCTTAAGAGGTTTTTGCTGCTTTAAGCATGGTTTAATTGGATTAAGTGCTAATCGAAATGATTTATTTTGGTGGCTTGTAATGTAAAAAGTTCATTTCCTGTTCATTCTACTTCTTCTTCTTCTTCTTTGGCACTACAACCTCGAGAGGTCTCGGCCTGCCATTTCTGGCTTTCTGTGACTTAATTTTACCCGTAGTAAAGTAGTCAGCCTTACGTACGGGGAGACGGTCTGGATGGG	345	127	Anopheles stephensi strain Indian chromosome 3R	381	71427	1	3e-101	98.17	CP032301.1
52	61dd649314d545abd8e91b5fc3038332	Unassigned	GAAGAAGCATACCTTCAGGCGCAACGTGAACAGCAACAGCTCGCACTGGAAGCGCGCAACTCGCTGCTGGACGACGGCGGTTCGCTGCTCGATGAGCTGCCGCAGGAGTATGGTGGTGCGCGGCCGGACGAGGGTGGCGCTGGAAATGGGTCGGGACGCAACCTGAATGGGTTCGGGCATGAAATCACCACCCAAACGGAACCGGTGCAGAAGGAAATTCCGCACCAGAAGAGCAAAAATGAAAAGAAAAATAATCACTGTAAGTAGTACTTGGTTACCGTTGCTAGGTGAAATATAAAGACATTAATTAATAATTTCGTTTGGATTTGTCCACAGATATGTCACTGTGTCACTTCAAGCTTTGCAACATGGGCCGTAAACGCAATCAGCGATTTCCTC…	416	112	Anopheles stephensi strain Indian chromosome 3L	758	758	1	0	99.52	CP032302.1
57	109a25c2b19d4229c2596b96c622198b	Unassigned	TGAAATTATATCAACAGTCCTGCTGAAGGAAAACTGGATCCGATATTAGCTCGGCCACCGTCCACCCATGCCATGCCGCCCATTCCACTCATGAAAATTTTAAGCTTATAAATTGATGTTATAGAAGTATAAAGTGAAGAAGTATTAACAAAAAAAGGGTTGACAATTACTACAGATTGTTTCAGTTTTTATCCATCAATCAATTCAAGATACCAATGCATCAACATGCTGAATCTTTAATTATTCTCAAACTTTCCTTATATTATTCATTAAGGGTGGTCTGCCATTATTGCTACTATCAAGCATTTATCTTTATTGAAAATTAGGTCGTCTTCTTCCACTTTGGCACTAAAACCTCTAAAGGTCTATGACTTGATTTTACTCGCAGCAAAGTAATCA…	430	79	Anopheles stephensi strain SDA-500 chromosome 3R	795	917	1	0	100	CP032234.1
58	ce2443817dd01480622954bbb27bf362	Unassigned	TCAACAGTCTCGTTTAAATCAGTGGAAGCTTCCATCGCTCGAGAAGGACCCGACCGCTAGCAAAGATGATCTCACCGACTTTTCACGCGCTCCCGGCCCATCGACGGCAAAGTCCGCGTTAACCACTACCACTACCAACACTAATATAAGCTCTCTAGGTCTCGTGCAAGACGGGTACGTTCAGTTCGGGTGCGTGAGATGAGGAAAATCGGGTTGTTAAAATTGATTCTTCTACTTTCTTCTTGCTGCGTTCCGCTGGA	260	75	Anopheles stephensi strain Indian chromosome 3R	453	453	1	4e-123	98.08	CP032301.1
59	df5d287e7ba8cdd0780c6b924d5bb5e4	Unassigned	CTTTACAGCCACTTCCGAAGCCAGTCCGACATTAATCCCGACCATAAATAGAACTAGGAACAAGTCGTACTGGACGCTTTTAAACGTGTGTCTTCCACTCACTCGCTCGCTTGCTCTCTCTCTATCCTCTTTTGCATGTGTGACAATGAACAACATATGAAATATGGGTGGAAAAAGGCAAATGATAGCGTATGGGAAAAACTTGCGTACCAGGGGAGTTTTCCCCCCTGGCACCCACCGCACAATTGGTACCGGGGATT	260	73	Anopheles stephensi strain Indian chromosome 2R	420	420	1	4e-113	96.15	CP032299.1
60	905c28a7db94165e541723a9855818c3	Unassigned	GAAGACGAGGGTCTACAATAACGGATCGATCGATTCCATAGAGGCACTACCAGAGAAATTTCTTTATACAGGTTTCGAAGATTCCTGTGATAAAGGAACGAATAGCAAATCGTGTACTTACTTACACGACTCATCACAAACCGGTACCAGTCAAAACAGTTTACCAGATGTAGATGGGTTTTATTACTAATTGCTTATTACATGTTTTTCACGATGATCGAACCGACCTTAACAGCAATGCCCAACCATTTCTTCCAGTTAATTCGGCGGCCCACCATTTTCTCCAGCTCGGCAATCAGTTCCGGGTTCACCTCGAGCGTGGTGCTGGCGCTGACCTCATCGTTCGAGGCAGCAGCAGTGGCCTCCTCAGGCTGAGGCATAGCCAGCGTGATCGCGAAC…	446	69	Anopheles stephensi strain SDA-500 chromosome 3L	736	923	1	0	96.07	CP032235.1
64	e07f7a5cd5dad658b6805bf31427fa63	Unassigned	AGGTGCACCATTTACTTCTTATCTTACTGACGGTTGCAGCATGTGAACCTGGTCATGTTTTAAATGGAAATTGTACTGTATTTTCACGTGTTTATCGCCATTCTTGAATAACACCAGCCCATAATGTTTAAACTGTTTATGAAAGAATTATCATCATTGTTCCTATGATCTTCTTCTTCTTCCTCGGCACTCGGCCTCGGTTGTACCTCGAGAGGTCTCGGTCTGCCGTTTCTCGCCTTTCTGTGACCTAATTTTACCCGCAGTAAAGTAGTCAGCCCTAAGTACAGGTTGGTGGTCGGATGGG	304	66	Anopheles stephensi strain Indian chromosome 3R	414	911	1	3e-111	91.8	CP032301.1
65	29c8af39434c049c8890a94b8f6bdca4	Unassigned	CGGGGAAGATAAAGTCACCACATCTACATTTTCATAATAGTCCTAGGTACATATTCCAGTCGAACAAGAGTGCCGCCGGCACCTAGCCACAACTATATGTTCCTTAAGGGGAAAAATGGTCATCACACAGGGTAGAAGAAATGATATGAGCTCCAATAAGAATTTGAGGACGCCACGTGCGAGACAATTTCTGACAGCTGAACTGAATCAGGTTAGAATAATAGTCTGAGCTTTATTGTATTCTTTTTGGATTAAATTTAACTAACCATTCGCTATGGAATGTTCCAATATGACTGTTTCGATTTTCTTCTCCTTCCATGGCACTACAACCTCGAGCGGTCTCGGCCTGCCATTGCTGGCTTTCTGTGACTTAATTTTACCGGTAGTAGCAAATTAGTC…	431	60	Anopheles stephensi strain SDA-500 chromosome 3L	797	2019	1	0	100	CP032235.1
66	8cda34e4e4d2edcfb33b357b803fd79a	Unassigned	ACGGCCTACTCCGGGAATTTTTGTGAGGAAAGGAGGAAGGAAAAGGGAGGCAAAACAGGCTGGTCGATCAGTTTTGGGGGAAAGGTGGGAAGGGAGCCAAAAATGCAGCTAAGGCTCGAGAGCTTGTCGGGGAGCGCTGAAAAGTGTCTTTAATCGGCTACCCGACAAAGACCTTTTAAAGATATCACAGCTGGACAGTTCTTGGACATCGGTTGATTCAGCAGCCACTGCTTGTCTCGGAATTCTTAAGCCTTTAAGATTTCCCAGCTGG	271	57	Anopheles stephensi strain Indian chromosome 2R	479	479	1	8e-131	98.52	CP032299.1
70	fc9a14e28b7b3fabd9151b79c1b07c6c	Unassigned	ATATGCTACTTCACACCTGTCCGCCGAAACGGAACGACGACGAATTTTTAATACGATTTTAACGATCTTTGTAATTTCTAGCCATTCATCGTCCAGTTGACACAAACGTGTCCAAAAATTGATATAAAAAGAAGAAAATGATAATATAACGCCAATCAACCAATGATCATTTGATGGCTTTGAATGAAAACGATCGTTATAAAAGCAACGAGCGATAATTTAAAGTAAAAGCGCAATCGCCGCTGTTATTTGATACTCCATCTTCAAAACTTGGGATCCTTTTTTTTCCTATTCTTCTTCTGTGGCACTACAACCTCGAGAGGTCTTCGGCCTGCCATTTCTGGCTGGCTGTGACTCAATTTTACCCGTAGAAAAGTAGTCAGCCTTTCGTACGGGGGA…	414	49	Anopheles stephensi strain SDA-500 chromosome 3R	440	12311	1	6e-119	93.65	CP032234.1
71	e83e9affd60aa028b6588371034b4981	Unassigned	AAACTCCCAGCAGTCCTCAGCATCGGAAAATAGATTTTTTAGATGAATTTCTATCGGAGGGCTTTAACTAAGTTTTTTTTAGTTTTCGTACCCAAGGTGAAGAAGGAGCTGAACGCAAGGGCTCGGATAGATCAGACAATCATGCCCAAGGTGCCAGAAAACTGCTATAAGCTTTGGACTACTTCTTCTTCCTTGGCACTACAACCTCGAGAGGTCTCGGCCTGTCATTTCTGACTTCCTGTGACTTGATTTTACCCGTAGCAAAGTAGTCAGTCCTGCGTATGGGGAGTCAGTGCAGAAGGG	303	49	Anopheles stephensi strain SDA-500 chromosome 3L	560	34917	1	3e-155	100	CP032235.1
72	0b357ac7c4d0531e98ed340518150153	Unassigned	CGCCTCATAGCTATAGTATAAGGATCGTGCTAGACTACATGATCCTATAGAAATAAAATAAGAAGTGACAGAAAAGTTTCACATTACTCAGCAAATGATAATAAATTCATCGCTCAAAGCAGGAAAGCAAAGCAGGAAAACAGGAAAGATTAAAGCCTTCAAAAGGGGAAAAATAGAGTGTCAGATCAACATAGGAGCGAAGAGCCTATATGTTTAGTTGGTGGGTGGGACCTATCTCTCTTCTTCTTATTTCATGGCCTATCGACATCTTAGGCCATGCCTGAAATTTCTGGCTTACTAGACTTATTATTATACCACTTAGTGGGTAGTAAGCCCTCACTATGGGAAAACGGTCCTGATGGG	363	48	Anopheles stephensi strain Indian chromosome 3R	621	711	1	2e-173	97.52	CP032301.1
73	a21bec408f35e7150f266e80e8b9f4d9	Unassigned	CATGGGGCCATTCCTGTGACGGTGGTGCGTTTTTGCCTTACAATGTGCAAATAATTCATAAAATGTGCTACAAATGGCATATTGCTTCAGGTGCCGCTGCTGCTGCCAGCAATCCGTTGCCAGCTTTGTTGTTTGTAGCTGGCCAGTGCCGCTAAATTCATTACCCGGTGGAGAAACTTTTAGATCCCCCAACTCCCCCCTATTTTTTACAGTACATTGCACAAGTGACGGTAAATTTTACTGCATGTTAGGGGTTATGGCAGCACCGTATTAAGGTGCAAACTCCATTGGATTGG	296	44	Anopheles stephensi strain Indian chromosome 3L	547	547	1	2e-151	100	CP032302.1
74	c65f55353090722bb738d3ff06793110	Unassigned	CCGTTGGGACGGCTTTTACAACGGGAGCAGCCACGGGAGCTGCTGCGTAGGCGAGCGATGATGCCACCGGAACGAACGAAGGTGCATAGCTACGTCCAACGACCTGACTGTAGGCCGTTCTTAGAACACCTTGGGCCGGGACGGTGTAGGCCGCAGCTACCGGGACTGCTACTGGTGCCGCTAGATAGGTTGACGCTAGTCCTGCCTCCGTAACGGTGGACAACGTGGTCGCCACCGTCAACAGGAAAAGCTATGGAATTTTAGCAGGGAAAAGGTTTAGAAAAGGACCCGTCTCGTCAGGAGTAACTAAACTACCTACCGAACGAACGAACGATACGGCCATGGTGTTTGGAGG	355	42	Anopheles stephensi strain Indian chromosome 3L	656	656	1	0	100	CP032302.1
77	5391bcdfd0d9cd8e33901515d4dac06f	Unassigned	CTGGTTGTAGAAAGGCGACAAACATGGCAAAATGTGTCTGCTTTCTGTTTCATCGCAAACAAAGAGCAGCAATTCAGGAGCAGCAGCAGCAGCAGCGGGGCGTCTACTAATGGCAGTGAAGCGCACAACATCCTTTCCTCGGTAGATTCTAGCATTATCTTCTGCATTTCACTTGATCACTCTTACCGCCATCGGTTCGTTGCAAGTAGCGGGATCAAGCAGTTTATTGGAGAACCGATTCCGCTACACCACCTGGCAGAGAATGAAAAATGGAAAGGACGACAACCGTATTGTGTGCCATCTTCCACTGGACGTCTTGAGTTTGAACGGTGGCAAAAAAGTCATCTATTGCCGCAATCTAAAACTTTAAACATTTCTGATGCACCACCAGAAATCACC…	419	32	Anopheles stephensi strain SDA-500 chromosome 3R	752	752	1	0	99.05	CP032234.1
79	5f4c9c8a89abd03957101dd3e2d70d86	Unassigned	TGGTGGTCTAGCTGGAAACAGTCGCGGACCAACACCCTTTTGAGTGCGAACGTGAAAGACTTGCAACCTTCCGAACGGGTAAGTAAAGCTAGGCTAATCATTGTTTCCTTCGTGAGTGTATAAGTGTGTTTTAAGGGAACATCAAGCATATCCGAAATTAATGCAACATTCAACTTCAACCCAAGATTCAGTTTTCCATACCAACAATTAACTGTTTATCGAAAATGAAGGAAAGAGAGTTACTTCTTCTTTGACTCACAACTACAACCTCAGAGATGTCGTTCTCCTCTAGGCTTTACCAAATCCAGCTTCCTTGACTTGATTTTATCAGTGGTAACCCTCTGCTCGATAGACCACTGCTTTCGAGAGGAACAATCTCCGGATAGG	387	27	Anopheles stephensi strain Indian chromosome X	710	710	1	0	99.74	CP032298.1
81	0b25c426c2efc706812401e0573de581	Unassigned	AACGGCAAGAAACTGCACTCCAAATCGAGATTTATCGAACTAATTAAAGAAACGTGATTTTTGTCCTTACAACCTTACTCAGCAAACGACGCTCATTGTCGCTGGCATGCACCACGTGCGACACTTGCCACCTCAGTGTAACAACACCCCCCGTTGTGGAAGCGTCCACGAACTACAAAACTTCGCCGAAAAGTCGTAAAATGAATAAACATCTATCACGCAGTTGTTGGATATGTTTGGAAGATTTAAACCAAAAACCAAATAATCCAATTAATGGGAAGCGTACTGCACCCGGG	296	25	Anopheles stephensi strain Indian chromosome 2L	531	531	1	2e-146	98.99	CP032300.1
82	89ed5afb4b2dd4c500ca310d82b385bb	Unassigned	GGCGGGCCTACACGTCGTCGGGTTTTGGTGAGCTGTCAAAAAACCGGGCCAACGCGAAGTACAGTTACTTGACTTGTTTTCTTTTCTTTTCCTTTCCGCTTGAGCACTCCGTTTGCTGTTGCTTTATCCCTGTGTCTCTCGCCCACTCTCCCCTAGTCGGGCACGGCACAAGACGTGTCTGGCGAGGTAAGGGAAGAAGGACAAGAATGTTGATGGCACGGCGCCCGTACAGCACCCACTTTCTCTAATGGCAACTTTACGTGCAAAAGGGAAATCTTTTCTCCACGACTTCCTTGATCGTCGATGACGAGAAGCCCAGAAGAACCTTGAGCGAAACATTTGTGTAAACACACAGCACAAAATCATTCGAAAATTAACGCTTTTCGTAGTGTGTTCTTC…	414	21	Anopheles stephensi strain SDA-500 chromosome 3L	665	665	1	0	95.68	CP032235.1
83	c61d623f34992304834c1c1c5e2ddbfb	Unassigned	GACAGAGAGGTGAAGCCGGCAACTTCTGTACTGATCTCTAAGGGAGCAGAGAAACTGGATAAAAGAGAAGAAGAAATGGAAATGTTGACTGGACATTTTCTTTTTTTTTAACCAAGAGGGTAAATCCTAGATTAGATAGTAATAAGGAGCTCTTCCTGAGACCCCAAAACCTGGGATCCATACAAGGACCCATAGAGGAAGACAGTGAACTAGAGGTTATAGAAGGTGTGCATCAGGCCTGACCTTTGATACAGAGAAAGGGAAAAATCCACGATCCAGCATATGGACAGGGATCGTAACCATGGTCTGGG	311	20	Mus musculus BAC clone RP24-254M13 from chromosome 18, complet.	556	556	1	4e-154	99.04	AC125114.3
84	c227bf69709e6a07092ff259e9c59c5e	Unassigned	GGTTCCGTGATGGCCCTTTGAAGATCCTTTTTTTGATTGCTGCGAGCTGCTGGTTGTTGTGGTGGTGCTGGTGCTCAGTGACGCATTACCTCCAGCATACTTATGAGATTCATCTTTTCCTCCATAGCGGCCACCTTTGTTAGTTGAGTTCTAATATGGAGAGGATGATAGGTTTTAAACACACAGAAAACGTTATACATCTAAGCTTGGAATAGTCAGCTAAAAAGACTTTGGAGGCTAAAAAGGATTCATCCGCCAAGGACACATCGAGAAAGGAAGGTATGCTAGGCCCCTATTGAGATGGAGTGATGTGACGCCAGAAAAGCTTGGATTGGATATTGG	342	20	Anopheles stephensi strain Indian chromosome 2L	632	632	1	7e-177	100	CP032300.1
85	bb36c2f488c1f9d7c7df6856063ac544	Unassigned	ATGTAAGCAGCAGTAAGCGTAATGGTAATCAAATGAAATTGAGAACGTGCACTTTACTTTGTGATGCAAGATTAAACATCAAATCAAACTCCGCCTAGGACTAGGAGTGAAGTAGGAGTAGCAAGTTTTTTTCCGAAGCTCCATATGTTGCGCTGTTATTAATGCGCTGCAACATCGTTTCAGCACGTGGATGGTTAGCCGGAGCTTGGTAGAACATGCCATACTTTTTACCAATACTCGACTCAAAATGCAGTAATATTGTG	263	18	Anopheles stephensi strain SDA-500 chromosome 3R	481	547	1	2e-131	99.62	CP032234.1
86	94c1188aa56d99f09e3033ff8f3fafb9	Unassigned	ACCAGTTCTGCGGTTGATGGTAAGCTTGTAGCGTTTCTGCTTTAACTTCGCTTGATCGGTTAACGAAATGCAGGAAACGAATTTAGGGGCATTTTTGCAATCGAGGGTGTATTTGTAAAAATTGTTTCAAGGCTCTCTCATATCATTATTCAGTTCCAACGAAATTTCATTTTTTATCGGTACCTTATCCTTGAGAGGTTTTATCCTATCACTCTGGATTTCTTGGAATGGTACGGAGGACGGTCTGTTTGGGATTAGAT	260	16	Anopheles stephensi strain Indian chromosome 2R	464	464	1	2e-126	98.85	CP032299.1
87	cb6a5af304ce44586a885433f2a295a7	Unassigned	TTGGCAATTAAAAAAATGAAATTCATAAAGTATTTTGCTACAATTCCTGTAACGCATTGTTGACTAAACATGTTTAGTCCAATAGCCTCTATCAGGTTAAAAAATGTGAGACTCATTTAAATCTAATTTCATCGAAATTAAATTATTTCATCGCTACGTTGATTACATTTTTTCTTTAAATACTTCTTTGGGTCTCACACTTTAAATAAATAAAATAATAAATAAATAAATACTTCTTTGGGCCCTGCGTACGGTGAGACGGTCTGGCTGGG	272	16	Anopheles stephensi strain Indian chromosome 2L	503	503	1	5e-138	100	CP032300.1
91	0193dfec874d7cf8ce270f1522614b72	Unassigned	TCGCGAGGCTCACTTTGGTCAGATTTTGCTACTGTTGGAACACTTCGCTTCTCTCCCCCCACTCCACCGTGCCGGGCTGGGTGGGGAAGGATAAATCGGTTCGCTAACCTCATTTCGGAACAGTTTCCGCCGAGCGATATCGTACGAAACGGAAGCGCTCCGGTTTTACAATCCATCGTGTCGAGCAATCTGTTGCAATCGGGAGGAACCACAGCTTGTCTCGTTTGAAATCGATACTGAGCCGTCCGGCGGCAAGGGAAAAGGATTATATTCCGAAAAACCCCCGAAAGGGAAGTAAGTTTAAGGGTGATTAGCAGCAGCTGAGTTGAAATCGG	335	11	Anopheles stephensi strain SDA-500 chromosome 3R	551	551	1	2e-152	96.42	CP032234.1
92	4fb5d9196f36b5e8563b406fc4f6cb95	Unassigned	AGTGCACTAATCCATTACCCTTGCTGGAGGTTTACTTCTGCAACCGAATGCACACACCACCACACTTTCACCCGCGTTTTGCGGACGCGCGAAAGCATAGCATGAACAAAAGGAAGAAATGATATAGAATTGGAGGAGGAGGAGGGAAAAAGCAACCACAACGGTGTACACGGGTGGCCTCCTCCAACAATGATATGATGTCAGCGTACCAACACCCTGCTAGCAGGGGGAGAAATGCAGGATTTGGTGCGATTGTTGGCGCGTGCAAAATAATAATAAACGTCGTGGTACACGCTCCACGAGCGAACCGG	311	8	Anopheles stephensi strain SDA-500 chromosome 3R	569	569	1	5e-158	99.68	CP032234.1
93	6f20adc841689a0a8ce902e9ef22be8d	Unassigned	ATTAAATAGAGCAGGGGAAGTTGCAGTTTTAGTAACAATGATGTACTATTTCCAATTGTTTTTTTTTACATGACACCAACAATCATGTGGCATCTTTTTTAGGAGAGTCTCAGATTCTCAGAGAATTTTGAAGACTTCACTACTTCCTCTACAACAACCTTGAACGTACTTGGACTGCCCCTTTCGGGTGACATGATTTTACTTGTTGCTGGATAGTCAGTCCTGCGTACAGGGTGGCGGTCTGGATGGGATTAGATACC	260	7	Anopheles stephensi strain Indian chromosome 2L	272	272	1	1e-68	85.66	CP032300.1
94	09bffd6302e95376a4ae371326394f5f	Unassigned	CCATTGGCAATTAAAAAAATGAAATTCATAAAGTATTTTGCTACAATTCCTGTAACGCATTGTTGACTAAACATGTTTAGTCCAATAGCCTCTATCAGGTTAAAAAATGTGAGACTCATTTAAATCTAATTTCATCGAAATTAAATTATTTCATCGCTACGTTGATTACATTTTTTCTTTAAATACTTCTTTGGGTCTCACACTTTAAATAAATAAAATAATAAATAAATAAATACTTCTTTGGGCCCTGCGTACGGTGAGACGGTCTGGCTGGG	275	7	Anopheles stephensi strain Indian chromosome 2L	508	508	1	1e-139	100	CP032300.1
98	49a2a2e606ea4ed0854931b317e6d600	Unassigned	GGTAAATCACCTCAGTGACAAGGGTGAAGATCAAGTGAGCAGAAGATGGAGAATCGTACTATCAGTGTGTTCTCTGTGGTCTGGTGCCCTCCACATTTGGGGTGGGTCTTCCCATATCATTTAAGGCCATCAGGTACAGTTCTCCTCTTAGGGCATCCTAATGTGTAGCAGCTTGACCTTCAAACCGACTGTCACACTGCACAAAGGCAGAGGGAGAGACTGAATCCACAAATGTGGTGACAGTGTTGATTTGAGAGTTTGAATTACCTTTCTGATTGCTAGG	283	4	Mouse DNA sequence from clone RP23-433P19 on chromosome 2	512	512	1	8e-141	99.29	AL845466.4
99	66426e72081c57e7f9101ef76eb73e42	Unassigned	AGTACTCGTTTAAGTTATCTAATAGCAATGACTTTATCATGCGATTCTTATAAATTTGTTTCATAAAGGCAATCCCTAAAGAGACCCTAAATGTGTTGGAAATAGTGTTGTCAGATGTGTTAGGCTCTAGTGGGTTGGTCATGTCATGAGAATGACACTCAAATTGTATCACCAATCGTGAACCCTAGTTCATCCTACGAATTATCCTTCACATCAAGGGTCCTCGAGAGGTCTCGGCCTGCCATTTCTAGCTTTCTGTGACTTGATTTTACCCGTAGCAAAGTAGTCAGCCCTGCGTACGAGGAGTCGGTCTGGATGGG	320	3	Anopheles stephensi strain SDA-500 chromosome 2L	520	26903	1	5e-143	95.95	CP032233.1
5	3dcc4908f97dacbdb19f3483d56207ac	Unassigned	TAAATATTAAGCAATAAACGAAAGTTTGACTAAGTTATACCTCTTAGGGTTGGTAAATTTCGTGCCAGCCACCGCGGTCATACGATTAACCCAAACTAATTATCTTCGGCGTAAAACGTGTCAACTATAAATAAATAAATAGAATTAAAATCCAACTTATATGTGAAAATTCATTGTTAGGACCTAAACTCAATAACGAAAGTAATTCTAGTCATTTATAATACACGACAGCTAAGACCCAAACTGGGATTAGAAACCCG	260	10767	Mus musculus mitochondrion, complete genome	473	473	0.99	3e-129	99.61	KY018919.1
68	c44361af9a0ffb7004e9850f80e7e27e	Unassigned	TAAATATTAAGCAATAAACGAAAGTTTGACTAAGTTATACCTCTTAGGGTTGGTAAATTTCGTGCCAGCCACCGCGGTCATACGATTAACCCAAACTATTTATCTTCGGCGTAAAACGTGTCAACTATAAATAAATAAATAGAATTAAAATCCAACTTATATGTGAAAATTCATTGTTAGGACCTAAACTCAATAACGAAAGTAATTCTAGTCATTTATAATACACGACAGCTAAGACCCAAACTGGGATTAGAAACCCT	260	56	Mus musculus mitochondrion, complete genome	468	468	0.99	2e-127	99.23	KY018919.1
75	a400d94f42953386836f33ba9f2323e1	Unassigned	ATCAACAATTGATGCTAATGACGCCCTCGAACCACCCATCTCGCTGAGCATCGCTCATTTGGGCATTAAAATCGCGCGTGTGCTCGTGTGTTTGTGATTTGAAAATGAGTTCGGAAAAAAAAGGTTCGGCTTGGAAAACCGACCGTGCTGGAACCTTGATGTGGAACATAGCATCGATCTTGAACGGTTTTTTTTGGACGGCGCTTTCTTGAGACATGAAAGCCGGTCAATGGAAAAGGGGCTTTTCGGTCGTAGGAAGCAAAAAAGCTGAAGGTGAAAGAAGGGGAAGATGGCTTTATAATCTTTCGGTAGAAACAATCATTTGAACTTTTCGG	335	39	Anopheles stephensi strain Indian chromosome 3L	531	531	0.99	3e-146	94.86	CP032302.1
100	84bf838d99c14b69aac17bc2a0fea7cc	Unassigned	ACCAGTTCTGCGGTTGATGGTAAGCTTGTAGCGTTTCTGCTTTAACTTCGCTTGATCGGTTAACGAAATGCAGGAAACGAATTTAGGGGCATTTTTGCAATCGAGGGTGTATTTGTAAAAATTGTTTCAAGGCTCTCTCATATCATTATTCAGTTCCAACGAAATTTCATTTTTTATCGGTACCTTATCCTTGAGAGGTTTTATCCTATCACTCTGGATTTCTTGGAATGGTACGGAGGACGGTCTGTTTGGGATTAGAA	260	3	Anopheles stephensi strain Indian chromosome 2R	462	462	0.99	7e-126	98.84	CP032299.1
7	5774cb71b86220e7e98014955c101ae2	Unassigned	TTAACCTTTAGCAATAAACGAAAGTTTAACTAAGCTATACTAACCCCAGGGTTGGTCAATTTCGTGCCAGCCACCGCGGTCACACGATTAACCCAAGTCAATAGAAGCCGGCGTAAAGAGTGTTTTAGATCACCCCCTCCCCAATAAAGCTAAAACTCACCTGAGTTGTAAAAAACTCCAGTTGACACAAAATAGACTACGAAAGTGGCTTTAACATATCTGAACACACAATAGCTAAGACCCAAACTGGGATTAGAAAC	260	3716	Homo sapiens isolate YHL_TK036_F4b1 mitochondrion	475	475	0.98	9e-130	100	MK968879.1
25	ef0ffc936a086db298fd4cb478e6291b	Unassigned	TTCCCACTGTCTTCACGTAACATTCACGGGGGAGTTTGATGCCCAATCGAGGAGTATTTTTTTCTTCGGTGTACTATACTTTTACACTCGAAGCGGAAGATGTGTGTGAGAGTGTGGGCTAGAATGTAAGAATTGTTACAAGTTGCTTTCGCTTTTCGCTTTTCGCGGATTCTCCAACATGAGGCAACACTGATACACACCTTTGCACACATGTGTTGTCAGTGATATGTGCTGAGATTTCGGTGGTTGGATTAGAAACC	260	336	Anopheles stephensi strain Indian chromosome 2R	473	473	0.98	3e-129	100	CP032299.1
96	424fac7fe27d29f25c35bc25cda530d1	Unassigned	TTAACCTTTAGCAATAAACGAAAGTTTAACTAAGCTATACTCACCCCCGGGTTGGTCAATTTCGTGCCAGCCACCGCGGTCACACGATTAACCCAAGTCAATAGAAGCCGGCGTAAAGAGTGTTTTAGATCACCCCCTCCCCAATAAAGCTAAAACTCACCTGAGTTGTAAAAAACTCCAGTTGACACAAAATAGACTACGAAAGTGGCTTTAACATATCTGAACACACAATAGCTAAGACCCAAACTGGGATTAGAAAC	260	7	Homo sapiens isolate YHL_TK036_F4b1 mitochondrion	464	464	0.98	2e-126	99.22	MK968879.1
97	99e21e3b87c5a2e8dff5d5cdc35eef69	Unassigned	CAGGACACAGGTTTTGTTTGGGTGCACAGAAAATAAAAGAATATTAAAAACCTTAACGACTCATCAGAATGTGAATGTGGGCTTATAGCTTAACTCAAAGCTATCCTGAGATCGAATTTTCATGGAGCCCTATCGCAGGAGGAGTATTTTTGACAATACCACAATGCAAGGACTCTGTGCTTCTGGACTCTGCTAATGAGTTGATGAGCTCTAGGCCGAAAAATTCTTGTGGTCTGTGGGGACTGGATGGGATTAGATAC	260	4	Anopheles stephensi strain Indian chromosome 2R	470	470	0.97	4e-128	100	CP032299.1
51	f578545e7d4bf3bd62540117dfd90457	Unassigned	GGTATCGGTCGCGACAGTCACGTCTACGACGGCGGGAACCGCTGGAACGGTGGTCGGTGGTGGTGGTGGTGGTGGTAGTAGTAATGGTAGTGGTGGTGGTAGTGGTGCCGTCACCGGCAGTGCTGCCAGCACGAATCCTTCAGCCAGTATAAACATTACCAATAGGTGAGAATCGAAGATCCAGCTCAGTAGGTAACTGTTACTGTATTTTAACTTATTGCTAATTAATGTTAACGTGTAGAGCAGGATTAGATACCCGA	260	113	Anopheles stephensi strain SDA-500 chromosome 3R	466	466	0.96	6e-127	100	CP032234.1
16	52271a79080b136851ec39711678e160	Unassigned	TAGGGAAATATCTGCAGAACTAGATGGGGAACATAGCTCAGATTTTTGTTTGGAGGATAGTGATTGAATGAAGTTTGAAAGACGTTGTTGAATATGTTGCATTGTGTCTAATCGCATAAGTAGAAAATACTTAGTAAATATATTCAACGGTGGGATAATTACTGCTAACAGCTAATCTAAGATTTATGAAAAAATTGAAATTCTTTGTTTAAAGTAATAGCCATAAATTCAGTCTTTAGTTTAGCAAGACATTTTATAGGTTTTCTACGCTTATGGCACAGTCTGGTTAGTATCCTGAACGCGAATTTTTGTATGCTTCCTAGGAACAACAGTCTTGAAATGTCTCGGCCTGCCGTTCCTGGTTTCCTGTGACTTGATTTAACTCGTAGGTGGATTCAA…	429	594	Anopheles stephensi strain SDA-500 chromosome 3L	396	396	0.94	1e-105	84.54	CP032235.1
22	3dcb71c9695faaed38db12b46efd222a	Unassigned	GGCTAATGATCGCTTGCTTTTAGAGTTAGACGATCATGTGATATAGTGCAACAAGTGGGCTTTAGTTATTTGCTTTATCTATTTTTTCATTCTTTACGAGGACCTGTCAAAATGACGAGAATATGTATTTAGCAAAAACAGGGGCTGGTGTGCCATTTAGAAAATTTTCTGTAAAAACTTAATTTGGTCACACATTGAGTTCACACAATCGTTCGTAGCTAAATGTACTATACCGAATTTATGATGCATAACATTGCTTTATAAACTTTACAGTTTAATTAATTTAAAGCAATTTTATACATTCTTCTTCTTCTTCTTCCTTGGCACTACAAAACTTCGAGAGGTCTCAGCCTGCCATTTCTGGCTTAATTTTACCCGTGGAAAAGTACGGGGAGGCGT…	409	452	Anopheles stephensi strain SDA-500 chromosome 2L	684	843	0.94	0	98.46	CP032233.1
33	3505b90a2051b0d0cc4e0fbd6bfadb42	Unassigned	GGTTTCATATCAATGGATCTGTGGCAGTATGAAATATTATACTTCAGGAATAGAAAGAGCATACATAAAACTGCTGAAAGTGCACATTTCTTTGTAAGGCTGCACGCTCTATGTTATCTCCTCTGGTGAACAACTTTAGATATGTAGTAAACCTTATTGTGTGTTCTAATATTTGAAAAAAATGATGATCATCGACATAAACTCTAGGGCCATTTGCTGGCTGGCTAGCTATCTAATGACTTAATAAAGACAACAACACAACACAGTTCTCACACTACGACGGAACGGGCCCCGGATGGG	300	244	Anopheles stephensi strain SDA-500 chromosome X	414	414	0.9	2e-111	93.93	CP032231.1
67	fa7aa05b08d1155f157c155c26a430df	Unassigned	TACAACTTGCCCGACACGGTCGTGTGGAACCCGTGGATGGAGAAGGCCCGCGAGTGTCAAGACTTTGGCGATGACGAGTACCCGAACATGATCTGCGTCGAGGCGGGCCACGTTTCGACACCGGTCATTCTTCTGCCCGGCACCGCGTTTGAGGCATCACAAATACTTCAGGTTCGTGTGCTTGACTCTGCGTAGTAATTGTCCACTAAACTGTTACTCTTCTTCCATCTTGTAGGTTATGTGATTAGAAACCCTCGTAG	260	56	PREDICTED Anopheles stephensi glucose-6-phosphate 1-epimerase.	322	322	0.66	1e-83	100	XM_036061572.1
89	8e099fc11ca98ce80b68114cf4a34279	Unassigned	TACAACTTGCCCGACACGGTCGTGTGGAACCCGTGGATGGAGAAGGCCCGCGAGTGTCAAGACTTTGGCGATGACGAGTACCCGAACATGATCTGCGTCGAGGCGGGCCACGTTTCGACACCGGTCATTCTTCTGCCCGGCACCGCGTTTGAGGCATCACAAATACTTCAGGTTCGTGTGCTTGACTCTGCGTAGTAATTGTCCACTAAACTGTTACTCTTCTTCCATCTTGTAGGTTATGTGATTAGAAACCCTTGTAG	260	11	PREDICTED Anopheles stephensi glucose-6-phosphate 1-epimerase.	322	322	0.66	1e-83	100	XM_036061572.1
11	b795fc6ebfa16e1f2ec91f03bc6cf26b	Unassigned	ATATGCTACTTCACACCTGTCCGCCGAAACGGAACGACGACGAATTTTTAATACGATTTTAACGATCTTTGTAATTTCTAGCCATTCATCGTCCAGTTGACACAAACGTGTCCAAAAATTGATATAAAAAGAAGAAAATGATAATATAACGCCAATCAACCAATGATCATTTGATGGCTTTGAATGAAAACGATCGTTATAAAAGCAACGAGCGATAATTTAAAGTAAAAGCGCAATCGCCGCTGTTATTTGATACTCCATCTTCAAAACTTGGGATCCTTTTTTTTCCTATTCTTCTTCTGTGGCACTACAACCTCGAGAGGTCTTCGGCCTGCCATTTCTGGCTTTCTGTGACTCAATTTTACCCGTAGAAAAGTAGTCAGCCTTTCGTACGGGGGA…	414	1621	PREDICTED Anopheles stephensi uncharacterized LOC118513730	446	446	0.65	1e-120	96.68	XR_004906504.1
1	f3e71380f0d722819c7af3fc1e41ab1b	Unassigned	GCTTATTACTATCGAATGTGTGCGAATGTGCGTCATTTCCTTTTCTGCCACGCAGCCAGGGAAAACAGGGAAAACAGCGAAAATCGATTTAATTCACTAATTCCCGTTGTCGATGATCCGTGTAGTTTGGCTGATGGAAGTTTCTAATCAGCCGGTTTTATCGACGCACTTTGCCAGTGATACAAGAAATGTTAATATGATTGATTTTTATTTTGTTTATTGGGTGACTGTGAATCGATTTCTTTATGTCATAATAAGGATAAAATCTTTAGTCTTCTCTAGAATTGATTTCACCCGCAGCTTCACAGTCAGTTCTGCGTGGG	323	253777	Plasmodium vinckei genome assembly, chromosome PVSEL_11	56.5	56.5	0.12	0.002	92.31	LR865432.1
6	ff47bda50ff284debf147366f7ca130e	Unassigned	GCTTATTACTATCGAATGTGTGCGAATGTGCGTCATTTCCTTTTCTGCCACGCAGCCAGGGAAAACAGGGAAAACAGCGAAAATCGATTTAATTCACTAATTCCCATTGTCGATGATCCGTGTAGTTTGGCTGATGGAAGTTTCTAATCAGCCGGTTTTATCGACGCACTTTGCCAGTGATACAAGAAATGTTAATATGATTGATTTTTATTTTGTTTATTGGGTGACTGTGAATCGATTTCTTTATGTCATAATAAGGATAAAATCTTTAGTCTTCTCTAGAATTGATTTCACCCGCAGCTTCACAGTCAGTTCTGCGTGGG	323	4298	Plasmodium vinckei genome assembly, chromosome PVSEL_11	56.5	56.5	0.12	0.002	92.31	LR865432.1
21	d40331b6eeb989e2bb3966db61b83745	Unassigned	GCTTATTACTATCGAATGTGTGCGAATGTGCATCATTTCCTTTTCTGCCACGCAGCCAGGGAAAACAGGGAAAACAGCGAAAATCGATTTAATTCACTAATTCCCGTTGTCGATGATCCGTGTAGTTTGGCTGATGGAAGTTTCTAATCAGCCGGTTTTATCGACGCACTTTGCCAGTGATACAAGAAATGTTAATATGATTGATTTTTATTTTGTTTATTGGGTGACTGTGAATCGATTTCTTTATGTCATAATAAGGATAAAATCTTTAGTCTTCTCTAGAATTGATTTCACCCGCAGCTTCACAGTCAGTTCTGCGTGGG	323	454	Plasmodium vinckei genome assembly, chromosome PVSEL_11	56.5	56.5	0.12	0.002	92.31	LR865432.1
24	27e2d04ce27dce9048168a8309ced69b	Unassigned	GCTTATTACTATCGAATGTGTGCGAATGTGCGTCATTTCCTTTTCTGCCACGCAGCCAGGGAAAACAGGGAAAACAGCGAAAATCGATTTAATTCACTAATTCCCGTTGTCGATGATCCGTGTAGTTTGGCTGATGGAAGTTTCTAATCAGCCGGTTTTATCGACGCACTTTGCCAGTGATATAAGAAATGTTAATATGATTGATTTTTATTTTGTTTATTGGGTGACTGTGAATCGATTTCTTTATGTCATAATAAGGATAAAATCTTTAGTCTTCTCTAGAATTGATTTCACCCGCAGCTTCACAGTCAGTTCTGCGTGGG	323	337	Plasmodium yoelii killicki strain 194ZZ genome assembly	56.5	56.5	0.12	0.002	92.31	LR129752.1
27	ac4b2651b8693763566e37dfd70b8ecf	Unassigned	GCTTATTACTATCGAATGTGTGCGAATGTGCGTCATTTCCTTTTCTGCCACGCAGCCAGGGAAAACAGGGAAAACAGCGAAAATCGATTTAATTCACTAATTCCCGTTGTCGATGATCCGTGTAGTATGGCTGATGGAAGTTTCTAATCAGCCGGTTTTATCGACGCACTTTGCCAGTGATACAAGAAATGTTAATATGATTGATTTTTATTTTGTTTATTGGGTGACTGTGAATCGATTTCTTTATGTCATAATAAGGATAAAATCTTTAGTCTTCTCTAGAATTGATTTCACCCGCAGCTTCACAGTCAGTTCTGCGTGGG	323	301	Plasmodium vinckei genome assembly, chromosome PVSEL_11	56.5	56.5	0.12	0.002	92.31	LR865432.1
32	4d4973e2e24c297668d6fea7b3c3c65f	Unassigned	GCTTATTACTATCGAATGTGTGCGAATGTGCGTCATTTCCTTTTCTGCCACGCAGCCAGGGAAAACAGGGAAAACAGCGAAAATCGATTTAATTCACTAATTCCCGTTGTCGATGATCCATGTAGTTTGGCTGATGGAAGTTTCTAATCAGCCGGTTTTATCGACGCACTTTGCCAGTGATACAAGAAATGTTAATATGATTGATTTTTATTTTGTTTATTGGGTGACTGTGAATCGATTTCTTTATGTCATAATAAGGATAAAATCTTTAGTCTTCTCTAGAATTGATTTCACCCGCAGCTTCACAGTCAGTTCTGCGTGGG	323	247	Plasmodium vinckei genome assembly, chromosome PVSEL_11	56.5	56.5	0.12	0.002	92.31	LR865432.1
36	947c55b848e31b1df6b56c0327648272	Unassigned	GCTTATTACTATCGAATGTGTGCGAATGTGCGTCATTTCCTTTTCTGCCACGCAGCCAGGGAAAACAGGGAAAACAGCGAAAATCGATTTAATCCACTAATTCCCGTTGTCGATGATCCGTGTAGTTTGGCTGATGGAAGTTTCTAATCAGCCGGTTTTATCGACGCACTTTGCCAGTGATACAAGAAATGTTAATATGATTGATTTTTATTTTGTTTATTGGGTGACTGTGAATCGATTTCTTTATGTCATAATAAGGATAAAATCTTTAGTCTTCTCTAGAATTGATTTCACCCGCAGCTTCACAGTCAGTTCTGCGTGGG	323	226	Plasmodium vinckei genome assembly, chromosome PVSEL_11	56.5	56.5	0.12	0.002	92.31	LR865432.1
41	766bb68662ac9fe60835ba4fcbcf6dfa	Unassigned	GCTTATTACTATCGAATGTGTGCGAATGTGCGTCATTTCCTTTTCTGCCACGCAGCCAGGGAAAACAGGGAAAACAGCGAAAATCGATTTAATTCACTAATTCCCGTTGTCGATGATCCGTGTAGTTTGGCTGATGGAAGTTTCTAATCAGCCGGTTTTATCGACGCACTTTGCCAGTGATACAAGAAATGTTAATATGATTGATTTTTATTTTGTTTATTGGGTGACTGTGAATCGATTTCTTTATGTCATAATAAGGATAAAATCTTTAGTCTTCTCTAGAATTGATTTCACCCGCGGCTTCACAGTCAGTTCTGCGTGGG	323	192	Plasmodium vinckei genome assembly, chromosome PVSEL_11	56.5	56.5	0.12	0.002	92.31	LR865432.1
45	2a0c8756a048275a0d2bcc9b9314187f	Unassigned	GCTTATTACTATCGAATGTGTGCGAATGTGTGTCATTTCCTTTTCTGCCACGCAGCCAGGGAAAACAGGGAAAACAGCGAAAATCGATTTAATTCACTAATTCCCGTTGTCGATGATCCGTGTAGTTTGGCTGATGGAAGTTTCTAATCAGCCGGTTTTATCGACGCACTTTGCCAGTGATACAAGAAATGTTAATATGATTGATTTTTATTTTGTTTATTGGGTGACTGTGAATCGATTTCTTTATGTCATAATAAGGATAAAATCTTTAGTCTTCTCTAGAATTGATTTCACCCGCAGCTTCACAGTCAGTTCTGCGTGGG	323	150	Plasmodium vinckei genome assembly, chromosome PVSEL_11	56.5	56.5	0.12	0.002	92.31	LR865432.1
47	0fba8a8f0047f057ba5f18ff6c08b2f3	Unassigned	GCTTATTACTATCAAATGTGTGCGAATGTGCGTCATTTCCTTTTCTGCCACGCAGCCAGGGAAAACAGGGAAAACAGCGAAAATCGATTTAATTCACTAATTCCCGTTGTCGATGATCCGTGTAGTTTGGCTGATGGAAGTTTCTAATCAGCCGGTTTTATCGACGCACTTTGCCAGTGATACAAGAAATGTTAATATGATTGATTTTTATTTTGTTTATTGGGTGACTGTGAATCGATTTCTTTATGTCATAATAAGGATAAAATCTTTAGTCTTCTCTAGAATTGATTTCACCCGCAGCTTCACAGTCAGTTCTGCGTGGG	323	138	Plasmodium vinckei genome assembly, chromosome PVSEL_11	56.5	56.5	0.12	0.002	92.31	LR865432.1
53	c29fdd0ea89e9032027942dcd23445d7	Unassigned	GCTTATTACTATCGAATGTGTGCGAATGTGCGTCATTTCCTTTTCTGCCACGCAGCCAGGGAAAACAGGGAAAACAGCGAAAATCGATTTAATTCACTAATTCCCGTTGTCGATGATCCGTGTAGTTTGGCTGATGGAAGTTTCTAATCAACCGGTTTTATCGACGCACTTTGCCAGTGATACAAGAAATGTTAATATGATTGATTTTTATTTTGTTTATTGGGTGACTGTGAATCGATTTCTTTATGTCATAATAAGGATAAAATCTTTAGTCTTCTCTAGAATTGATTTCACCCGCAGCTTCACAGTCAGTTCTGCGTGGG	323	111	Plasmodium vinckei genome assembly, chromosome PVSEL_11	56.5	56.5	0.12	0.002	92.31	LR865432.1
54	b1eb6bcc3069e460aa06f1f949e76e6e	Unassigned	GCTTATTACTATCGAATGTGTGCGAATGTGCGTCATTTCCTTTTCTGCCACGCAGCCAGGGAAAACAGGGAAAACAGCGAAAATCGATTTAATTCACTAATTCCCGTTGTCGATGATCCGTGTAGTTTGGCTGATGGAAGTTTCTAATCAGCCGGTTTTATCGACGCACTTTGCCAGTGATACAAGAAATGTTAATATGATTGATTTTTATTTTGTTTATTGGGTGACTGTGAATCGATTTCTTTATGTCATAATAAGGATAAAATCTGTAGTCTTCTCGAGAATTGATTGCACCCGCAGCTTCACAGTCAGTTCTGCGTGGG	323	104	Plasmodium vinckei genome assembly, chromosome PVSEL_11	56.5	56.5	0.12	0.002	92.31	LR865432.1
69	9fafc968c42ecf9092c9c5a6f317df9b	Unassigned	GCTTATTACTATCGAATGTGTGCGAATGTGCGTCATTTCCTTTTCTGCCACGCAGCCAGGGAAAACAGGGAAAACAGCGAAAATCGATTTAATTCACTAATTCCCGTTGTCGATGATCCGTGTAGTTTGGCTGATGGAAGTTTCTAATCAGCCGGTTTTATCGACGCACTTTGCCAGTGATACAAGAAATGTTAATATGATTGATTTTTATTTTGTTTATTGGGTGACTGTGAATCGATTTCTTTATGTCATAATAAGGATAAAATCTTTGGTCTTCTCTAGAATTGATTTCACCCGCAGCTTCACAGTCAGTTCTGCGTGGG	323	50	Plasmodium vinckei genome assembly, chromosome PVSEL_11	56.5	56.5	0.12	0.002	92.31	LR865432.1
80	1f154607d97713e71f3063a6cbf078a1	Unassigned	GCTTATTACTATCGAATATGTGCGAATGTGCGTCATTTCCTTTTCTGCAACGCAGCCAGGGAAAACAGGGAAAACAGCGAAAATCGATTTAATTCACTAATTCCCGTTGTCGATGATCCGTGTAGTTTGGCTGATGGAAGTTTCTAATCAGCCGGTTTTATCGACGCACTTTGCCAGTGATACAAGAAATGTTAATATGATTGATTTTTATTTTGTTTATTGGGTGACTGTGAATCGATTTCTTTATGTCATAATAAGGATAAAATCTTTAGTCTTCTCTAGAATTGATTTCACCCGCAGCTTCACAGTCAGTTCTGCGTGGG	323	26	Plasmodium vinckei genome assembly, chromosome PVSEL_11	56.5	56.5	0.12	0.002	92.31	LR865432.1
88	daf43ea65ad81b0fd38eb7803f958e5b	Unassigned	GCTTATTACTATCGAATGTGTGCGAATGTGCGTCATCTCCTTTTCTGCCACGCAGCCAGGGAAAACAGGGAAAACAGCGAAAATCGATTTAATTCACTAATTCCCGTTGTCGATGATCCGTGTAGTTTGGCTGATGGAAGTTTCTAATCAGCCGGTTTTATCGACGCACTTTGCCAGTGATACAAGAAATGTTAATATGATTGATTTTTATTTTGTTTATTGGGTGACTGTGAATCGATTTCTTTATGTCATAATAAGGATAAAATCTTTAGTCTTCTCTAGAATTGATTTCACCCGCAGCTTCACAGTCAGTTCTGCGTGGG	323	15	Plasmodium vinckei genome assembly, chromosome PVSEL_11	56.5	56.5	0.12	0.002	92.31	LR865432.1
95	c690dfcb12157dbcb8ec542181fcf937	Unassigned	GCTTATTACTATCGAATGTGTGCGAATGTGCGTCATTTCCTTTTCTGCCACGCAGCCAGGGAAAACAGGGAAAACAGCGAAAATCGATTTAATTCACTAATTTCCGTTGTCGATGATCCGTGTAGTTTGGCTGATGGAAGTTTCTAATCAGCCGGTTTTATCGACGCACTTTGCCAGTGATACAAGAAATGTTAATATGATTGATTTTTATTTTGTTTATTGGGTGACTGTGAATCGATTTCTTTATGTCATAATAAGGATAAAATCTTTAGTCTTCTCTAGAATTGATTTCACCCGCAGCTTCACAGTCAGTTCTGCGTGGG	323	7	Plasmodium vinckei genome assembly, chromosome PVSEL_11	56.5	56.5	0.12	0.002	92.31	LR865432.1
101	a8b9457999e5d8be5077a9f12f1669a6	Unassigned	GCTTATTACTATCGAATGTGTGCGAATGTGCGTCATTTCCTTTTCTGCCACGCAGCTAGGGAAAACAGGGAAAACAGCGAAAATCGATTTAATTCACTAATTCCCGTTGTCGATGATCCGTGTAGTTTGGCTGATGGAAGTTTCTAATCAGCCGGTTTTATCGACGCACTTTGCCAGTGATACAAGAAATGTTAATATGATTGATTTTTATTTTGTTTATTGGGTGACTGTGAATCGATTTCTTTATGTCATAATAAGGATAAAATCTTTAGTCTTCTCTAGAATTGATTTCACCCGCAGCTTCACAGTCAGTTCTGCGTGGG	323	2	Plasmodium vinckei genome assembly, chromosome PVSEL_11	565	56.5	0.12	0.002	92.31	LR865432.1
2	95dd67c14985cac87a9ed6254474f5a9	Unassigned	GCTTATTACTATCGAATGTGTGCGAATGTGCGTCATTTCCTTTTCTGCCACGCAGCCAGGGAAAACAGGGAAAACAGCGAAAATCGATTTAATTCACTAATTCCCGTTGTCGATGATCCGTGTAGTTTGGCTGATGGAAGTTTCTAATCAGCCGGTTTTATCGACGCACTTTGCCAGTGATACAAGAAATGTTAATATGATTGATTTTTATTTTGTTTATTGGGTGACTGTGAATCGATTTCTTTATGTCATAATAAGGATAAAATCTTTAGTCTTCTCTAGAATTGATTTCACCCGCAGCTTCACAGTCAGTTCTGCGTGGGATTAGATACCCGGTCGGGAGTTAGATAGAAGCGGGAGTTCTGGATGGG	371	231432	Plasmodium vinckei genome assembly, chromosome PVSEL_11	56.5	56.5	0.1	0.002	92.31	LR865432.1
20	e929410acaf58bd951ba43c136de3f5e	Unassigned	GCTTATTACTATCGAATGTGTGCGAATGTGCGTCATTTCCTTTTCTGCCACGCAGCCAGGGAAAACAGGGAAAACAGCGAAAATCGATTTAATTCACTAATTCCCGTTGTCGATGATCCGTGTAGTTTGGCTGATGGAAGTTTCTAATCAGCCGGTTTTATCGACGCACTTTGCCAGTGATACAAGAAATGTTAATATGATTGATTTTTATTTTGTTTATTGGGTGACTGTGAATCGATTTCTTTATGTCATAATAAGGATAAAATCTTTAGTCTTATCTAGAAGTGATTTCACCCGCAGCTTCACAGTCAGTTCTGCGTGGGATTAGATACCCGGTCGGGAGTTAGATAGAAGCGGGAGTTCGGGATGGG	371	482	Plasmodium vinckei genome assembly, chromosome PVSEL_11	56.5	56.5	0.1	0.002	92.31	LR865432.1
26	c4daaefe3b4b59d794bf7a02174f3732	Unassigned	GCTTATTACTATCGAATGTGTGCGAATGTGCGTCATTTCCTTTTCTGCCACGCAGCCAGGGAAAACAGGGAAAACAGCGAAAATCGATTTAATTCACTAATTTCCGTTGTCGATGATCCGTGTAGTTTGGCTGATGGAAGTTTCTAATCAGCCGGTTTTATCGACGCACTTTGCCAGTGATACAAGAAATGTTAATATGATTGATTTTTATTTTGTTTATTGGGTGACTGTGAATCGATTTCTTTATGTCATAATAAGGATAAAATCTTTAGTCTTCTCTAGAATTGATTTCACCCGCAGCTTCACAGTCAGTTCTGCGTGGGATTAGATACCCGGTCGGGAGTTAGATAGAAGCGGGAGTTCTGGATGGG	371	323	Plasmodium vinckei genome assembly, chromosome PVSEL_11	56.5	56.5	0.1	0.002	92.31	LR865432.1
29	d4df8e81da253b87647e2632a313d9d0	Unassigned	GCTTATTACTATCGAATGTGTGCGAATGTGCGTCATTTCCTTTTCTGCCACGCAGCCAGGGAAAACAGGGAAAACAGCGAAAATCGATTTAATTCACTAATTCCCGTTGTCGATGATCCGTGTAGTTTGGCTGATGGAAGTTTCTAATCAGCAGGTTTTATCGACGCACTTTGCCAGTGATACAAGAAATGTTAATATGATTGATTTTTATTTTGTTTATTGGGTGACTGTGAATCGATTTCTTTATGTCATAATAAGGATAAAATCTTTAGTCTTCTCTAGAATTGATTTCACCCGCAGCTTCACAGTCAGTTCTGCGTGGGATTAGATACCCGGTCGGGAGTTAGATAGAAGCGGGAGTTCTGGATGGG	371	279	Plasmodium vinckei genome assembly, chromosome PVSEL_11	56.5	56.5	0.1	0.002	92.31	LR865432.1
34	8a4a0c5c7c0825a3c3afaffefcaa8bd8	Unassigned	GCTTATTACTATCGAATGTGTGCGAATGTGCGTCATTTCCTTTTCTGCCACGCAGCCAGGGAAAACAGGGAAAACAGCGAAAATCGATTTAATTCACTAATTCCCGTTGTCGATGATCCGTGTAGTTTGGCTGATGGAAGTTTCTAATCAGCCGGTTTTATCGACGCACTTTGCCAGTGATACAAGAAATGTTAATATGATTGATTTTTATTTTGTTTATTGGGTGACTGTGAATCGATTTCTTTATGTCATAATAAGGATGAAATCTTTAGTCTTCTCTAGAATTGATTTCACCCGCAGCTTCACAGTCAGTTCTGCGTGGGATTAGATACCCGGTCGGGAGTTAGATAGAAGCGGGAGTTCTGGATGGG	371	242	Plasmodium vinckei genome assembly, chromosome PVSEL_11	56.5	56.5	0.1	0.002	92.31	LR865432.1
35	cbc4581351e05dc12abce52798e59265	Unassigned	GCTTATTACTATCGAATGTGTGCGAATGTGCGTCATTTCCTTTTCTGCCACGCAGCCAGGGAAAACAGGGAAAACAGCGAAAATCGATTTAATTCACTAATTCCCGTTGTCGATGATCCGTGTAGTTTGGCTGATGGAAGTTTCTAATCAGCCGGTTTTATCGACGCACTTTGCCAGTGATACAAGAAATGTTAATATGATTGATTTTTATTTTGTTTATTGGGTGACTGTGAATCGATTTCTTTATGTCATAATAAGGATAAAATCTTTAGTCTTCTCTAGAATTGATTTCACTCGCAGCTTCACAGTCAGTTCTGCGTGGGATTAGATACCCGGTCGGGAGTTAGATAGAAGCGGGAGTTCTGGATGGG	371	227	Plasmodium vinckei genome assembly, chromosome PVSEL_11	56.5	56.5	0.1	0.002	92.31	LR865432.1
44	509f6685fa07d835c0727467dceb7ba3	Unassigned	GCTTATTACTATCGAATGTGTGCGAATGTGCGTCATCTCCTTTTCTGCCACGCAGCCAGGGAAAACAGGGAAAACAGCGAAAATCGATTTAATTCACTAATTCCCGTTGTCGATGATCCGTGTAGTTTGGCTGATGGAAGTTTCTAATCAGCCGGTTTTATCGACGCACTTTGCCAGTGATACAAGAAATGTTAATATGATTGATTTTTATTTTGTTTATTGGGTGACTGTGAATCGATTTCTTTATGTCATAATAAGGATAAAATCTTTAGTCTTCTCTAGAATTGATTTCACCCGCAGCTTCACAGTCAGTTCTGCGTGGGATTAGATACCCGGTCGGGAGTTAGATAGAAGCGGGAGTTCTGGATGGG	371	183	Plasmodium vinckei genome assembly, chromosome PVSEL_11	56.5	56.5	0.1	0.002	92.31	LR865432.1
61	97d7efa7ed9912cda4661f8f37fbd5cc	Unassigned	GCTTATTACTATCGAATGTGTGCGAATGTGCGTCATTTCCTTTTCTGCCACGCAGCTAGGGAAAACAGGGAAAACAGCGAAAATCGATTTAATTCACTAATTCCCGTTGTCGATGATCCGTGTAGTTTGGCTGATGGAAGTTTCTAATCAGCCGGTTTTATCGACGCACTTTGCCAGTGATACAAGAAATGTTAATATGATTGATTTTTATTTTGTTTATTGGGTGACTGTGAATCGATTTCTTTATGTCATAATAAGGATAAAATCTTTAGTCTTCTCTAGAATTGATTTCACCCGCAGCTTCACAGTCAGTTCTGCGTGGGATTAGATACCCGGTCGGGAGTTAGATAGAAGCGGGAGTTCTGGATGGG	371	69	Plasmodium vinckei genome assembly, chromosome PVSEL_11	56.5	56.5	0.1	0.002	92.31	LR865432.1
3	59c0a46599bdc92eb5c635f44227cf24	Unassigned	GCTTATTACTATCGAATGTGTGCGAATGTGCGTCATTTCCTTTTCTGCCACGCAGCCAGGGAAAACAGGGAAAACAGCGAAAATCGATTTAATTCACTAATTCCCGTTGTCGATGATCCGTGTAGTTTGGCTGATGGAAGTTTCTAATCAGCCGGTTTTATCGACGCACTTTGCCAGTGATACAAGAAATGTTAATATGATAGGTTTTTTTGTTTATTGGGTGACTGTGAATCGATTTCTTTATGTCATAATAAGGATAAAATATTTAGTCTTCTCTTGAATTGATTTCACCCGCAGCTTCATAGTCAGTTCTGCGTGCTGGGAGGCGGGAGTTCTGGATGGG	343	135161	Not match
8	c8886d1c75e34dd07741342db98cbca0	Unassigned	GCTTATTACTATCGAATGTGTGCGAATGTGCGTCATTTCCTTTTCTGCCACGCAGCCAGGGAAAACAGGGAAAACAGCGAAAATCGATTTAATTCACTAATTCCCGTTGTCGATGATCCGTGTAGTTTGGCTGATGGAAGTTTCTAATCAGCCGGTTTTATCGACGCACTTTGCCAGTGATACAAGAAATGTTAATATGATAGGTTTTTTTGTTTATTGGGTGACTGTGAATCGATTTCTTTATGTCATAATAAGGATAAAATATTTAGTCTGCTCGTGAATGGATTTCACCCGCAGCTTCATAGTCAGTTCTGCGTGCTGGGAGGCGGGAGTTCTGGATGGG	343	2933	Not match
9	ecb7fe183ceced88b4331ef7782012d9	Unassigned	GCTTATTACTATCGAATGTGTGCGAATGTGCGTCATTTCCTTTTCTGCCACGCAGCCAGGGAAAACAGGGAAAACAGCGAAAATCGATTTAATTCACTAATTCCCGTTGTCGATGATCCGTGTAGTTTGGCTGATGGAAGTTTCTAATCAGCCGGTTTTATCGACGCACTTTGCCAGTGATGCAAGAAATGTTAATATGATAGGTTTTTTTGTTTATTGGGTGACTGTGAATCGATTTCTTTATGTCATAATAAGGATAAAATATTTAGTCTTCTCTTGAATTGATTTCACCCGCAGCTTCATAGTCAGTTCTGCGTGCTGGGAGGCGGGAGTTCTGGATGGG	343	2637	Not match
12	e442c5d42223535ce0fa297b3e5f5e53	Unassigned	GCTTATTACTATCGAATGTGTGCGAATGTGCGTCATTTCCTTTTCTGCCACGCAGCCAGGGAAAACAGGGAAAACAGCGAAAATCGATTTAATTCACTAATTCCCGTTGTCGATGATCCGTGTAGTTTGGCTGATGGAAGTTTCTAATCAGCCGGTTTTATCGACGCACTTTGCCAGTGATACAAGAAATGTTAATATGATAGGTTTTTTTGTTTATTGGGTGACTGTGAATCGATTTCTTTATGTCATAATAAGGATAAAATATTTAGTCTTCTCGTGAATGGATTTCACCCGCAGCTTCATAGTCAGTTCTGCGTGCTGGGAGGCGGGAGTTCTGGATGGG	343	1522	Not match
17	4816bb2f05284aa36de62bea1026dd9c	Unassigned	GCTTATTACTATCGAATGTGTGCGAATGTGCGTCATTTCCTTTTCTGCCACGCAGCCAGGGAAGACAGGGAAAACAGCGAAAATCGATTTAATTCACTAATTCCCGTTGTCGATGATCCGTGTAGTTTGGCTGATGGAAGTTTCTAATCAGCCGGTTTTATCGACGCACTTTGCCAGTGATACAAGAAATGTTAATATGATAGGTTTTTTTGTTTATTGGGTGACTGTGAATCGATTTCTTTATGTCATAATAAGGATAAAATATTTAGTCTTCTCTTGAATTGATTTCACCCGCAGCTTCATAGTCAGTTCTGCGTGCTGGGAGGCGGGAGTTCTGGATGGG	343	534	Not match
19	0c3128c15c1f3862fa238c13b8161a9d	Unassigned	GCTTATTACTATCGAATGTGTGCGAATGTGCGTCATTTCCTTTTCTGCTACGCAGCCAGGGAAAACAGGGAAAACAGCGAAAATCGATTTAATTCACTAATTCCCGTTGTCGATGATCCGTGTAGTTTGGCTGATGGAAGTTTCTAATCAGCCGGTTTTATCGACGCACTTTGCCAGTGATACAAGAAATGTTAATATGATAGGTTTTTTTGTTTATTGGGTGACTGTGAATCGATTTCTTTATGTCATAATAAGGATAAAATATTTAGTCTTCTCTTGAATTGATTTCACCCGCAGCTTCATAGTCAGTTCTGCGTGCTGGGAGGCGGGAGTTCTGGATGGG	343	497	Not match
23	46beb7e71aa1dbd2f1a9314e3b03beda	Unassigned	GCTTATTACTATCGAATGTGTGCGAATGTGCGTCATTTCCTTTTCTGCCACGCAGCCAGGGAAAACAGGGAAAACAGCGAAAATCGATTTAATTCACTAATTCCCGTTGTCGATGATCCGTGTAGTTTGGCTGATGGAAGTTTCTAATCAGCCGGTTTTATCGACGCACTTTGCCAGCGATACAAGAAATGTTAATATGATAGGTTTTTTTGTTTATTGGGTGACTGTGAATCGATTTCTTTATGTCATAATAAGGATAAAATATTTAGTCTTCTCTTGAATTGATTTCACCCGCAGCTTCATAGTCAGTTCTGCGTGCTGGGAGGCGGGAGTTCTGGATGGG	343	440	Not match
38	160409cbcb2f3f56ac8e2bb24d14e71b	Unassigned	GCTTATTACTATCGAATGTGTGCGAATGTGCGTCATTTCCTTTTCTGCCACGCAGCCAGGGAAAACAGGGAAAACAGCGAAAATCGATTTAATTCACTAATTCCCGTTGTCGATGATCCGTGTAGTTTGGCTGATGGAAGTTTCTAATCAGCCGGTTTTATCGACGCACTTTGCCAGTGATACAAGAAATGTTAATATGATAGGTTTTTTTGTTTATTGGGTGACTGTGAATCGATTTCTTTATGTCATAATAAGGATAAATTATTTAGTCTTCTCTTGAATTGATTTCACCCGCAGCTTCATAGTCAGTTCTGCGTGCTGGGAGGCGGGAGTTCTGGATGGG	343	206	Not match
43	2efb5cc707dc19a4f590f895f1528630	Unassigned	GCTTATTACTATCGAATGTGTGCGAATGTGCGTCATTTCCTTTTCTGCCACGCAGCCAGGGAAAACAGGGAAAACAGCGAAAATCGATTTAATTCACTAATTCCCGTTGTCGATGATCCGTGTAGTTTGGCTGATGGAAGTTTCTAATCAGCCGGTTTTATCGACGCACTTTGCCAGTGATACAAGAAATGTTAATATGATAGGTTTTTTTGTTTATTGGGTGACTGTGAACCGATTTCTTTATGTCATAATAAGGATAAAATATTTAGTCTTCTCTTGAATTGATTTCACCCGCAGCTTCATAGTCAGTTCTGCGTGCTGGGAGGCGGGAGTTCTGGATGGG	343	184	Not match
46	28b38bdd4f9317d49111e0bd816df1a7	Unassigned	ATCGACCGTCCACACACACACAGAGATACCCTGAACCGGAACACGAAATATCATCGCACGCGTGAAGCTTCTTTCGGAAATTTGCCTCCATTTAACTACGGTTTGCAAATTGCATGGCGTGCAGAAGCAAAAGGCGTCTCAGTGCAGCAGGCTCAGCAGGCCGGTAGATTTGCCAGCGCCAGCCGAACCACCACCGTAAGAAAGGATAACGATAATTTAGGGTAAAATTTACGTTAAGCCTGTTTCGGATTAGAAACCCC	260	148	Not match
48	a52ccabd2836d4e210fd5d6e726917b2	Unassigned	GCTTATTACTATCGAATGTGTGCGAATGTGCGTCATTTCCTTTTCTGCCACGCAGCCAGGGAAAACAGGGAAAACAGCGAAAATCGATTTAATTCACTAATTCCCGTTGTCGATGATCCGTGTAGTTTGGCTGATGGAAGTTTCTAATCAGCCGGTTTTATCGACGCACTTCGCCAGTGATACAAGAAATGTTAATATGATAGGTTTTTTTGTTTATTGGGTGACTGTGAATCGATTTCTTTATGTCATAATAAGGATAAAATATTTAGTCTTCTCTTGAATTGATTTCACCCGCAGCTTCATAGTCAGTTCTGCGTGCTGGGAGGCGGGAGTTCTGGATGGG	343	134	Not match
50	5b72396aae5f2c7a6ecc9800c0a0123e	Unassigned	GCTTATTACTATCGAATGTGTGCGAATGTGCGTCATTTCCTTTTCTGCCACGCAGCCAGGGAAAACAGGGAAAACAGCGAAAATCGATTTAATTCACTAATTCCCGTTGTCGATGATCCGTGTAGTTTGGCTGATGGAAGTTTCTAATCAGCCGGTTTTATCGACGCACTTTGCCAGTGATACAAGAAATGTTAATATGATAGGTTTTTTTGTTTATTGGGTGACTGTGAATCGATTTCTTTATGTCATAATAAGGATAAAATATTTAGTCTTCTCTTGAATTGATTTCACTCGCAGCTTCATAGTCAGTTCTGCGTGCTGGGAGGCGGGAGTTCTGGATGGG	343	126	Not match
55	df8cea9dadf907975265172e09d68225	Unassigned	GCTTATTACTATCGAATGTGTGCGAATGTGCGTCATTTCCTTTTCTGCCACGCAGCCAGGGAAAACAGGGAAAACAGCGAAAATCGATTTAATTCACTAATTCCCGTTGTCGATGATCCGTGTAGTTTGGCTGATGGAAGTTTCTAATCAGCCGGTTTTATCGACGCACTTTGCCAGTGATACAAGAAATGCTAATATGATTGATTTTTATTTTGTTTATTGGGTGACTGTGAATCGATTTCTTTATGTCATAATAAGGATAAAATCTTTAGTCTTCTCTAGAATTGATTTCACCCGCAGCTTCACAGTCAGTTCTGCGTGGG	323	104	Not match
56	c48f5626832fa3ae37aaf1ecfd98f45c	Unassigned	GCTTATTACTATCGAATGTATGCGAATGTGCGTCATTTCCTTTTCTGCCACGCAGCCAGGGAAAACAGGGAAAACAGCGAAAATCGATTTAATTCACTAATTCCCGTTGTCGATGATCCGTGTAGTTTGGCTGATGGAAGTTTCTAATCAGCCGGTTTTATCGACGCACTTTGCCAGTGATACAAGAAATGTTAATATGATAGGTTTTTTTGTTTATTGGGTGACTGTGAATCGATTTCTTTATGTCATAATAAGGATAAAATATTTAGTCTTCTCTTGAATTGATTTCACCCGCAGCTTCATAGTCAGTTCTGCGTGCTGGGAGGCGGGAGTTCTGGATGGG	343	101	Not match
62	ad62b46b0fa99099fc07ed24770f9360	Unassigned	GCTTATTACTATCGAATGTGTGCGAATGTGCGTCATTTCCTTTTCTGCCACGCAGCCAGGGAAAACAGGGAAAACAGCGAAAATCGATTTAATTCACTAATTCCCGTTGTCGATGATCCGTGTAGTTTGGCTGATGGAAGTTTCTAATCAGCCGGTTTTATCGACGCACTTTGCCAGTGATACAAGAAATGTTAATATGATAGGTTTTTTTGTTTATTGGGTGACTGTGAATCGATTTCTTTATGTCATAATAAGGATAAAATATTTAGTCTTCTCTTGAATTGATTTCACCCGTAGCTTCATAGTCAGTTCTGCGTGCTGGGAGGCGGGAGTTCTGGATGGG	343	69	Not match
63	9164a51ddac0667426a2712fa5770448	Unassigned	GCTTATTACTATCGAATGTGTGCGAATGTGCGTCATTTCCTTTTCTGCCACGCAGCCAGGAAAAACAGGGAAAACAGCGAAAATCGATTTAATTCACTAATTCCCGTTGTCGATGATCCGTGTAGTTTGGCTGATGGAAGTTTCTAATCAGCCGGTTTTATCGACGCACTTTGCCAGTGATACAAGAAATGTTAATATGATAGGTTTTTTTGTTTATTGGGTGACTGTGAATCGATTTCTTTATGTCATAATAAGGATAAAATATTTAGTCTTCTCTTGAATTGATTTCACCCGCAGCTTCATAGTCAGTTCTGCGTGCTGGGAGGCGGGAGTTCTGGATGGG	343	68	Not match
76	0721797fce8fbbbc0e1dce8b1a349557	Unassigned	TTGGTATACTGGCGCCCTCCTCGGTCTTGGCATTTCGTCCTTGTCCAGTAGCAAATGTGGAGCCAGCACCAGAAATAGCTGTTCAGCCCACCCTGGCAGGCCACAGCTGGCAAAGGCTAATTGCCAACATGGTAGCCCGAGATGCACGATGCACATGCGTAAGTATGTGGTGAAGGAGTCCGCCAACAGAGTCCACTTTAACGATCCCATTTCCAACAGATAAATTTCCGGACGGGTTGTACCATGCGTCTTGTACACCAGAAAAACGAACCCCATGTCCCCTATGCAATCGAGCTCGAACATAGTTCCCCCCGGTCCGTCCAGGTCGAGGTTCCGGATGTGCGTCAGTTTCGGTATGTACAGGTGGCCTACACGTAGTTTTTCGCGCTTCGAATACTT…	413	34	Not match
78	f24c55efb4f5f3600dfc0935d3f89b82	Unassigned	ATCGACCGTCCAAGCACACACACACACACAGAGACCCTGAACCGGAACACGAAATATCATCGCACGCGTGAAGCTTCTTTCGGAAATTTGCCTCCATTTAACTACGGTTTGCAAATTGCATGGCGTGCAGAAGCAAAAGGCGTCTCAGTGCAGCAGGCTCAGCAGGCCGGTAGATTTGCCAGCGCCAGCCGAACCACCACCGTAAGAAAGGATAACGATAATTTAGGGTAAAATTTACGTTAAGCCTGTTTCGGATTAGA	260	28	Not match
90	3788f5d961be5720b9576c30fb220891	Unassigned	ATCGACCGTCCAAGCACACACAGAGATACCCTGAACCGGAACACGAAATATCATCGCACGCGTGAAGCTTCTTTCGGAAATTTGCCTCCATTTAACTACGGATTGCAAATTGCATGGCGTGCAGAAGCAAAAGGCGTCTCGGTGCAGCAGACTCAGCAGGCCGGTAGATTTGCCAGCGCCAGCCGAACCACCACGGTAAGAAAGGATAACGATAATTTAGGGTAAAATTTACGTTAAGCCTGTTTCGGATTAGAAACCCT	260	11	Not match
102	0e2218513cfbb4183474f442ab97f7a2	Unassigned	AGAAAGTGAACGAGTACATTTTTTCTAAATAGATTCTATTCCGTCAATTCCGTCGTACGAATTCAAGTGGCAACGTAAGGCAAACCCTACAAGGCACAATAACTTTGTAGTGTTTTTGCAGTATCAACCTACTCACTGAGTTAGTAACGATGTTTGTATCTCGAGGAACTGATTTCCCTTCCAATTTATAATCGAACAAAATTGATGGTCTATTTCTATGGAAACGACTATGGAGTTATTAGAGGGCCTTTTTTCACGTTTACACTCATGCTTCAAGAAAAAGAAAGACGGCCAGACAGGCAAACAGTTTTGAAGGACAAAACAGTCAGG	330	2	Not match

## Sheet: Ricke._mit._blastn
Query No.	FeatureID	Taxa	Query sequence	Query length	Frequency	Description	Max score	Total score	Query cover	E-value	% Identity	Accession No.
1	cd9cd01a12182fc3f6b2181253e103ef	d__Bacteria; p__Proteobacteria; c__Alphaproteobacteria; o__Rickettsiales; f__Mitochondria; g__Mitochondria	CGGTAATACAGAAAATACAAGCGTTATTCACTTTATTTGGCGTAAAGCGTTTTAAGGTTTTATATTAATTTTATTTTAAAATATTTAATTTAAATTTGAATAAAAAATAAATAATAATATAATAAGAGTATTATAAAAGTATTAAGAATTTTTTGAGAAGTAGTGAAATGCAATGATACAAAAAAGAATACCAAAGGCGAAGGCATAATACTATATAATAACTGACACTTATAAACGAAAGCTAAGGTAGCAAATAGGAT	260	461587	Plasmodium berghei ANKA genome assembly	481	962	1	2e-131	100	LK023130.2
2	a90602adb5960993c7947950b39eda12	d__Bacteria; p__Proteobacteria; c__Alphaproteobacteria; o__Rickettsiales; f__Mitochondria; g__Mitochondria	CGGTAATACAGAAAATACAAGCGTTATTCACTTTATTTGGCGTACAGCGTTTTAAGGTTTTATATTAATTTTATTTTAAAATATTTAATTTAAATTTGAATAAAAAATAAATAATAATATAATAAGAGTATTATAAAAGTATTAAGAATTTTTTGAGAAGTAGTGAAATGCAATGATACAAAAAAGAATACCAAAGGCGAAGGCATAATACTATATAATAACTGACACTTATAAACGAAAGCTAAGGTAGCAAATAGGAT	260	2919	Plasmodium berghei ANKA genome assembly	475	951	1	9e-130	99.62	LK023130.2
3	852b63dde5e7941bdbda61dfea26740a	d__Bacteria; p__Proteobacteria; c__Alphaproteobacteria; o__Rickettsiales; f__Mitochondria; g__Mitochondria	TAATACAGAAAATACAAGCGTTATTCACTTTATTTGGCGTAAAGCGTTTTAAGGTTTTATATTAATTTTATTTTAAAATATTTAATTTAAATTTGAATAAAAAATAAATAATAATATAATAAGAGTATTATAAAAGTATTAAGAATTTTTTGAGAAGTAGTGAAATGCAATGATACAAAAAAGAATACCAAAGGCGAAGGCATAATACTATATAATAACTGACACTTATAAACGAAAGCTAAGGTAGCAAATAGGATTAG	260	2321	Plasmodium berghei ANKA genome assembly	481	962	1	2e-131	100	LK023130.2
4	df7f2434d656e5e012e16b6ed2038611	d__Bacteria; p__Proteobacteria; c__Alphaproteobacteria; o__Rickettsiales; f__Mitochondria; g__Mitochondria	CGGTAATACAGAAAATACAAGCGTTATTCACTTTATTTGGCGTAAAGCGTTTTAAGGTTTTATATTAATTTTATTTTAAAATATTTAATTTAAATTTGAATAAAAAATAAATAATAATATAATAAGAGTATTATAAAAGTATTAAGAATTTTTTGAGAAGTAGTGAAATGCAATAATACAAAAAAGAATACCAAAGGCGAAGGCATAATACTATATAATAACTGACACTTATAAACGAAAGCTAAGGTAGCAAATAGGAT	260	1042	Plasmodium berghei ANKA genome assembly	475	951	1	9e-130	99.62	LK023130.2
5	976425f5894226e87500258d49a6f225	d__Bacteria; p__Proteobacteria; c__Alphaproteobacteria; o__Rickettsiales; f__Mitochondria; g__Mitochondria	CGGTAATACAGAAAATACAAGCGTTATTCACTTTATTTGGCGTAAAGCGTTTTAAGGTTTTATGTTAATTTTATTTTAAAATATTTAATTTAAATTTGAATAAAAAATAAATAATAATATAATAAGAGTATTATAAAAGTATTAAGAATTTTTTGAGAAGTAGTGAAATGCAATGATACAAAAAAGAATACCAAAGGCGAAGGCATAATACTATATAATAACTGACACTTATAAACGAAAGCTAAGGTAGCAAATAGGAT	260	754	Plasmodium berghei ANKA genome assembly	475	951	1	9e-130	99.62	LK023130.2
6	d1934efa6865ab6231e000aae1f6efc6	d__Bacteria; p__Proteobacteria; c__Alphaproteobacteria; o__Rickettsiales; f__Mitochondria; g__Mitochondria	TCATACAGAAAATACAAGCGTTATTCACTTTATTTGGCGTACAGCGTTTTAAGGTTTTATATTAATTTTATTTTAAAATATTTAATTTAAATTTGAATAAAAAATAAATAATAATATAATAAGAGTATTATAAAAGTATTAAGAATTTTTTGAGAAGTAGTGAAATGCAATGATACAAAAAAGAATACCAAAGGCGAAGGCATAATACTATATAATAACTGACACTTATAAACGAAAGCTAAGGTAGCAAATAGGATTAG	260	746	Plasmodium berghei ANKA genome assembly	472	944	0.99	1e-128	99.61	LK023130.2
7	9bea2ec4cdadb668d7b79a0dcfc76b54	d__Bacteria; p__Proteobacteria; c__Alphaproteobacteria; o__Rickettsiales; f__Mitochondria; g__Mitochondria	TAATACAGAAAATACAAGCGTTATTCACTTTATTTGGCGTAAAGCGTTTTAAGGTTTTATATTAATTTTATTTTAAAATATTTAATTTAAATTTGAATAAAAAATAAATAATAATATAATAAGAGTATTATAAAAGTATTAAGAATTTTTTGAGAAGTAGTGAAATGCAATGATACAAAAAAAAATACCAAAGGCGAAGGCATAATACTATATAATAACTGACACTTATAAACGAAAGCTAAGGTAGCAAATAGGATTAG	260	417	Plasmodium berghei ANKA genome assembly	475	951	1	9e-130	99.62	LK023130.2
8	78d365ceba4983203ffc1856d32e5f0c	d__Bacteria; p__Proteobacteria; c__Alphaproteobacteria; o__Rickettsiales; f__Mitochondria; g__Mitochondria	CGGTAATACAGAAAATACAAGCGTTATTCACTTTATTTGGCGTAAAGCGTTTTAAGGTTTTATATTAATTTTATTTTAAAATATTTAATTTAAATTTGAATAAAAAATAAATAATAATATAATAAGAGTATTATAAAAGTATTAAGAATTTTTTGAGAAGTAGTGAAATGCAATGATACAAAAAAGAATACCAAAGGCGAAGGCATAATACTATATAATAACTGACACTTATAAACGATAGCTAAGGTAGCAAATAGGAT	260	282	Plasmodium berghei ANKA genome assembly	475	951	1	9e-130	99.62	LK023130.2
9	6fccf714c166444d7bf29836be395748	d__Bacteria; p__Proteobacteria; c__Alphaproteobacteria; o__Rickettsiales; f__Mitochondria; g__Mitochondria	CGGTAATACAGAAAATACAAGCGTTATTCACTTTATTTGGCATAAAGCGTTTTAAGGTTTTATATTAATTTTATTTTAAAATATTTAATTTAAATTTGAATAAAAAATAAATAATAATATAATAAGAGTATTATAAAAGTATTAAGAATTTTTTGAGAAGTAGTGAAATGCAATGATACAAAAAAGAATACCAAAGGCGAAGGCATAATACTATATAATAACTGACACTTATAAACGAAAGCTAAGGTAGCAAATAGGAT	260	271	Plasmodium berghei ANKA genome assembly	475	951	1	9e-130	99.62	LK023130.2
10	a0ddca9de5fba4c2db51d75aae7592be	d__Bacteria; p__Proteobacteria; c__Alphaproteobacteria; o__Rickettsiales; f__Mitochondria; g__Mitochondria	CGGTAATACAGAAAATACAAGCGTTATTCACTTTATTTGGCGTAAAGCGTTTTAAGGTTTTATATTAATTTTATTTTAAAATATTTAATTTAAATTCGAATAAAAAATAAATAATAATATAATAAGAGTATTATAAAAGTATTAAGAATTTTTTGAGAAGTAGTGAAATGCAATGATACAAAAAAGAATACCAAAGGCGAAGGCATAATACTATATAATAACTGACACTTATAAACGAAAGCTAAGGTAGCAAATAGGAT	260	216	Plasmodium berghei ANKA genome assembly	475	951	1	9e-130	99.62	LK023130.2
11	e7a99d833e273c1d7f3492c38b2afda2	d__Bacteria; p__Proteobacteria; c__Alphaproteobacteria; o__Rickettsiales; f__Mitochondria; g__Mitochondria	CGGTAATACAGAAAATACAAGCGTTATTCACATTATTTGGCGTAAAGCGTTTTAAGGTTTTATATTAATTTTATTTTAAAATATTTAATTTAAATTTGAATAAAAAATAAATAATAATATAATAAGAGTATTATAAAAGTATTAAGAATTTTTTGAGAAGTAGTGAAATGCAATGATACAAAAAAGAATACCAAAGGCGAAGGCATAATACTATATAATAACTGACACTTATAAACGAAAGCTAAGGTAGCAAATAGGAT	260	176	Plasmodium berghei ANKA genome assembly	475	951	1	9e-130	99.62	LK023130.2

## Sheet: Microbacteriaceae_blastn
Query No.	FeatureID	Taxa	Query sequence	Query length	Frequency	Description	Max score	Total score	Query cover	E-value	% Identity	Accession No.
1	1d92c4e4e9e52e2deb6e277007853183	d__Bacteria; p__Actinobacteriota; c__Actinobacteria; o__Micrococcales; f__Microbacteriaceae	GGAATATTGCACAATGGGCGCAAGCCTGATGCAGCAACGCCGCGTGAGGGATGACGGCCTTCGGGTTGTAAACCTCTTTTAGTAGGGAAGAAGCGAAAGTGACGGTACCTGCAGAAAAAGCACCGGCTAACTACGTGCCAGCAGCCGCGGTAATACGTAGGGTGCAAGCGTTGTCCGGAATTATTGGGCGTAAAGAGCTCGTAGGCGGCTTGTCGCGTCTGCTGTGAAAACCCGAGGCTCAACCTCGGGCCTGCAGTGGGTACGGGCAAGCTAGAGTGCGGTAGGGGAGATTGGAATTCCTGGTGTAGCGGTGGAATGCGCAGATATCAGGAGGAACACCGATGGCGAAGGCAGATCTCTGGGCCGTAACTGACGCTGAGGAGCGAAAGCATGGGGAGC…	406	287693	Leucobacter iarius strain Pup8 16S ribosomal RNA gene	750	750	1	0	100	MN709277.1
2	37b9fff363e106dcf4fde3e9169f8c96	d__Bacteria; p__Actinobacteriota; c__Actinobacteria; o__Micrococcales; f__Microbacteriaceae	GGAATATTGCACAATGGGCGCAAGCCTGATGCAGCAACGCCGCGTGAGGGATGACGGCCTTCGGGTTGTAAACCTCTTTTAGTAGGGAAGAAGCGAAAGTGACGGTACCTGCAGAAAAAGCACCGGCTAACTACGTGCCAGCAGCCGCGGTAATACGTAGGGTGCAAGCGTTGTCCGGAATTATTGGGCGTAAAGAGCTCGTAGGCGGCTTGTCGCGTCTGCTGTGAAATCCCAAGGCTTAACCTTGGGCCTGCAGTGGGTACGGGCAGGCTAGAGTGCGGTAGGGGAGATTGGAATTCCTGGTGTAGCGGTGGAATGCGCAGATATCAGGAGGAACACCGATGGCGAAGGCAGATCTCTGGGCCGTAACTGACGCTGAGGAGCGAAAGCATGGGGAGC…	406	6822	Leucobacter chromiireducens strain L-1 16S ribosomal RNA gene	728	728	1	0	99.01	MN894283.1
3	4bd6d27a630a161f47916a82a96e7b09	d__Bacteria; p__Actinobacteriota; c__Actinobacteria; o__Micrococcales; f__Microbacteriaceae	GGAATATTGCACAATGGGCGCAAGCCTGATGCAGCAACGCCGCGTGAGGGATGACGGCCTTCGGGTTGTAAACCTCTTTTAGTAGGGAATAAGCGAAAGTGACGGTACCTGCAGAAAAAGCACCGGCTAACTACGTGCCAGCAGCCGCGGTAATACGTAGGGTGCAAGCGTTGTCCGGAATTATTGGGCGTAAAGAGCTCGTAGGCGGCTTGTCGCGTCTGCTGTGAAAACCCGAGGCTCAACCTCGGGCCTGCAGTGGGTACGGGCAAGCTAGAGTGCGGTAGGGGAGATTGGAATTCCTGGTGTAGCGGTGGAATGCGCAGATATCAGGAGGAACACCGATGGCGAAGGCAGATCTCTGGGCCGTAACTGACGCTGAGGAGCGAAAGCATGGGGAGC…	406	1157	Leucobacter iarius strain Pup8 16S ribosomal RNA gene	745	745	1	0	99.75	MN709277.1
4	533d5fd828463e162c22867ab188b7b4	d__Bacteria; p__Actinobacteriota; c__Actinobacteria; o__Micrococcales; f__Microbacteriaceae	GGAATATTGCACAATGGGCGCAAGCCTGATGCAGCAACGCCGCGTGAGGGATGACGGCCTTCGGGTTGTAAACCTCTTTTAGTAGGGAAGAAGCGAAAGTGACGGTACCTGCAGAAAAAGCACCGGCTAACTACGTGCCAGCAGCCGCGGTAATACGTAGGGTGCAAGCGTTGTCCGGAATTATTGGGCATAAAGAGCTCGTAGGCGGCTTGTCGCGTCTGCTGTGAAAACCCGAGGCTCAACCTCGGGCCTGCAGTGGGTACGGGCAAGCTAGAGTGCGGTAGGGGAGATTGGAATTCCTGGTGTAGCGGTGGAATGCGCAGATATCAGGAGGAACACCGATGGCGAAGGCAGATCTCTGGGCCGTAACTGACGCTGAGGAGCGAAAGCATGGGGAGC…	406	373	Leucobacter iarius strain Pup8 16S ribosomal RNA gene	745	745	1	0	99.75	MN709277.1
5	b55c43de6a8ae104f0e05009eb2d5f0c	d__Bacteria; p__Actinobacteriota; c__Actinobacteria; o__Micrococcales; f__Microbacteriaceae	GGAATATTGCACAATGGGCGCAAGCCTGATGCAGCAACGCCGCGTGAGGGATGACGGCCTTCGGGTTGTAAACCTCTTTTAGTAGGGAAGAAGCGAAAGTGACGGTACCTGCAGAAAAAGCACCGGCTAACTACGTGCCAGCAGCCGCGGTAATACGTAGGGTGCAAGCGTTGTCCGGAATTATTGGGCGTAAAGAGCTCGTAGGCGGCTTGTCGCGTCTGCTGTGAAAACCCGAGGCTCAACCTCGGGCCTGCAGTGGGTACGGGCAAGCTAGAGTGCGGTAGGGGAGATTGGAATTCCTGGTGTAGCGATGGAATGCGCAGATATCAGGAGGAACACCGATGGCGAAGGCAGATCTCTGGGCCGTAACTGACGCTGAGGAGCGAAAGCATGGGGAGC…	406	291	Leucobacter iarius strain Pup8 16S ribosomal RNA gene	745	745	1	0	99.75	MN709277.1
6	1ce777c2183130e51e99918b4cb4da11	d__Bacteria; p__Actinobacteriota; c__Actinobacteria; o__Micrococcales; f__Microbacteriaceae	GGAATATTGCACAATGGGCGCAAGCCTGATGCAGCAACGCCGCGTGAGGGATGACGGCCTTCGGGTTGTAAACCTCTTTTAGTAGGGAAGAAGCGAAAGTGACGGTACCTGCAGAAAAAGCACCGGCTAACTACGTGCCAGCAGCCGCGGTAATACGTAGGGTGCAAGCGTTGTCCGGAATTATTGGGCGTAAAGAGCTCGTAGGCGGCTTGTCGCGTCTGCTGTGGAAACCCGAGGCTCAACCTCGGGCCTGCAGTGGGTACGGGCAAGCTAGAGTGCGGTAGGGGAGATTGGAATTCCTGGTGTAGCGGTGGAATGCGCAGATATCAGGAGGAACACCGATGGCGAAGGCAGATCTCTGGGCCGTAACTGACGCTGAGGAGCGAAAGCATGGGGAGC…	406	257	Leucobacter iarius strain Pup8 16S ribosomal RNA gene	745	745	1	0	99.75	MN709277.1
7	0471aa9ceba9fd072c8a7620cbe4c235	d__Bacteria; p__Actinobacteriota; c__Actinobacteria; o__Micrococcales; f__Microbacteriaceae	GGAATATTGCACAATGGGCGCAAGCCTGATGCAGCAACGCCGCGTGAGGGATGACGGCCTTCGGGTTGTAAACCTCTTTTAGTAGGGAAGAAGCGAAAGTGACGGTACCTGCAGAAAAAGCACCGGCTAACTACGTGCCAGCAGCCGCGGTAATACGTAGGGTGCAAGCGTTGTCCGGAATTATTGGGCGTAAAGAGCTCGTAGGCGGCTTGTCGCGTCTGCTGTGAAAACCCGAGGCTCAACCTCGGGCCTGCAGTGGGTACGGGCAAGCTAGAGTGCGGTAGGGGGGATTGGAATTCCTGGTGTAGCGGTGGAATGCGCAGATATCAGGAGGAACACCGATGGCGAAGGCAGATCTCTGGGCCGTAACTGACGCTGAGGAGCGAAAGCATGGGGAGC…	406	237	Leucobacter iarius strain Pup8 16S ribosomal RNA gene	745	745	1	0	99.75	MN709277.1
8	d8267fd2e45c18639559810f17acd68e	d__Bacteria; p__Actinobacteriota; c__Actinobacteria; o__Micrococcales; f__Microbacteriaceae	GGAATATTGCACAATGGGCGCAAGCCTGATGCAGCAACGCCACGTGAGGGATGACGGCCTTCGGGTTGTAAACCTCTTTTAGTAGGGAAGAAGCGAAAGTGACGGTACCTGCAGAAAAAGCACCGGCTAACTACGTGCCAGCAGCCGCGGTAATACGTAGGGTGCAAGCGTTGTCCGGAATTATTGGGCGTAAAGAGCTCGTAGGCGGCTTGTCGCGTCTGCTGTGAAAACCCGAGGCTCAACCTCGGGCCTGCAGTGGGTACGGGCAAGCTAGAGTGCGGTAGGGGAGATTGGAATTCCTGGTGTAGCGGTGGAATGCGCAGATATCAGGAGGAACACCGATGGCGAAGGCAGATCTCTGGGCCGTAACTGACGCTGAGGAGCGAAAGCATGGGGAGC…	406	203	Leucobacter iarius strain Pup8 16S ribosomal RNA gene	745	745	1	0	99.75	MN709277.1
9	a2fc625e854bf44d299f198e9ead99ac	d__Bacteria; p__Actinobacteriota; c__Actinobacteria; o__Micrococcales; f__Microbacteriaceae	GGAATATTGCACAATGGGCGCAAGCCTGATGCAGCAACGCCGCATGAGGGATGACGGCCTTCGGGTTGTAAACCTCTTTTAGTAGGGAAGAAGCGAAAGTGACGGTACCTGCAGAAAAAGCACCGGCTAACTACGTGCCAGCAGCCGCGGTAATACGTAGGGTGCAAGCGTTGTCCGGAATTATTGGGCGTAAAGAGCTCGTAGGCGGCTTGTCGCGTCTGCTGTGAAAACCCGAGGCTCAACCTCGGGCCTGCAGTGGGTACGGGCAAGCTAGAGTGCGGTAGGGGAGATTGGAATTCCTGGTGTAGCGGTGGAATGCGCAGATATCAGGAGGAACACCGATGGCGAAGGCAGATCTCTGGGCCGTAACTGACGCTGAGGAGCGAAAGCATGGGGAGC…	406	186	Leucobacter iarius strain Pup8 16S ribosomal RNA gene	745	745	1	0	99.75	MN709277.1
10	2ac026c231b6d1fa5cbc7b0b12647cf7	d__Bacteria; p__Actinobacteriota; c__Actinobacteria; o__Micrococcales; f__Microbacteriaceae	GGAATATTGCACAATGGGCGCAAGTCTGATGCAGCAACGCCGCGTGAGGGATGACGGCCTTCGGGTTGTAAACCTCTTTTAGTAGGGAAGAAGCGAAAGTGACGGTACCTGCAGAAAAAGCACCGGCTAACTACGTGCCAGCAGCCGCGGTAATACGTAGGGTGCAAGCGTTGTCCGGAATTATTGGGCGTAAAGAGCTCGTAGGCGGCTTGTCGCGTCTGCTGTGAAAACCCGAGGCTCAACCTCGGGCCTGCAGTGGGTACGGGCAAGCTAGAGTGCGGTAGGGGAGATTGGAATTCCTGGTGTAGCGGTGGAATGCGCAGATATCAGGAGGAACACCGATGGCGAAGGCAGATCTCTGGGCCGTAACTGACGCTGAGGAGCGAAAGCATGGGGAGC…	406	159	Leucobacter iarius strain Pup8 16S ribosomal RNA gene	745	745	1	0	99.75	MN709277.1
11	334796dc53c7a4c8cfed648623d3a017	d__Bacteria; p__Actinobacteriota; c__Actinobacteria; o__Micrococcales; f__Microbacteriaceae	CGGTAATACGTAGGGTGCAAGCGTTGTCCGGAATTATTGGGCGTAAAGAGCTCGTAGGCGGCTTGTCGCGTCTGCTGTGAAAACCCGAGGCTCAACCTCGGGCCTGCAGTGGGTACGGGCAAGCTAGAGTGCGGTAGGGGAGATTGGAATTCCTGGTGTAGCGGTGGAATGCGCAGATATCAGGAGGAACACCGATGGCGAAGGCAGATCTCTGGGCCGTAACTGACGCTGAGGAGCGAAAGCATGGGGAGCGAACAGGA	260	84	Leucobacter sp. strain sadikiel-witness 50BI 16S ribosomal RNA gene	481	481	1	2e-131	100	MT327812.1
12	921e18412f3be3def50f8fd68b19ad81	d__Bacteria; p__Actinobacteriota; c__Actinobacteria; o__Micrococcales; f__Microbacteriaceae	GGAATATTGCACAATGGGCGCAAGCCTGATGCAGCAACGCCGCGTGAGGGATGACGGTCTTCGGGTTGTAAACCTCTTTTAGTAGGGAAGAAGCGAAAGTGACGGTACCTGCAGAAAAAGCACCGGCTAACTACGTGCCAGAAGCCGCGGTAATACGTAGGGTGCAAACGTTGTCCGGAATTATTGGGCGTAAAGAGCTCGTAGGCGGCTTGTCGCGTCTGCTGTGAAAACCCGAGGCTCAACCTCGGGCCTGCAGTGGGTACGGGCAAGCTAGAGTGCGGTAGGGGAGATTGGAATTCCTGGTGTAGCGGTGGAATGCGCAGATATCAGGAGGAACACCGATGGCGAAGGCAGATCTCTGGGCCGTAACTGACGCTGAGGAGCGAAAGCATGGGGAGC…	406	73	Leucobacter iarius strain Pup8 16S ribosomal RNA gene	734	734	1	0	99.26	MN709277.1

## Sheet: Taxa_sample_matrix
Taxa						Samples																																											Except for NTC samples, Unassigned, and Mitochondria ASVs
Kingdom	Phylum	Class	Order	Family	Genus	All-D0-1	All-D0-2	All-D0-3	All-D0-4	All-D0-5	All-D1-1	All-D1-2	All-D1-3	All-D1-4	All-D1-5	All-D3-1	All-D3-2	All-D3-3	All-D3-4	All-D3-5	All-D7-1	All-D7-2	All-D7-3	All-D7-4	All-D7-5	Frc-D0-1	Frc-D0-2	Frc-D0-3	Frc-D0-4	Frc-D0-5	Frc-D1-1	Frc-D1-2	Frc-D1-3	Frc-D1-4	Frc-D1-5	Frc-D3-1	Frc-D3-2	Frc-D3-3	Frc-D3-4	Frc-D3-5	Frc-D7-1	Frc-D7-2	Frc-D7-3	Frc-D7-4	Frc-D7-5	NTC	Taxa_total	Relative_abundance (%)	Taxa_total
Bacteria	Proteobacteria	Alphaproteobacteria	Rhizobiales	Rhizobiaceae	Phyllobacterium	1341	1584	129	22390	16908	10	58	1209	2787	11287	39661	31779	5778	4337	84235	10523	11	1556	4432	70318	11742	10117	45	64151	3044	16	73850	37344	4375	18598	76	43433	11993	10080	69830	23123	15	187	22171	54621	13	769157	28.4159	769144
Unassigned						22874	12052	620	24153	32437	9394	17004	45464	38913	24709	30596	24173	32551	17496	1497	28121	14132	24626	2093	7086	39507	8042	8	9509	34663	975	3448	18317	2369	15702	4561	14385	18050	19251	92	21451	13889	10908	22501	7956	12	675587	24.959	–
Bacteria	Proteobacteria	Alphaproteobacteria	Rickettsiales	Mitochondria	Mitochondria	3	16832	5	2899	4	137702	0	7545	0	40458	1302	16	0	101992	6	0	0	10902	0	203	0	22159	0	7409	0	4597	379	9674	0	55251	717	2113	0	36536	7	2240	0	7809	32	1939	0	470731	17.3908	–
Bacteria	Actinobacteriota	Actinobacteria	Micrococcales	Microbacteriaceae	Leucobacter	6859	5487	0	0	0	0	0	0	0	0	978	1269	2778	0	0	0	38509	518	56353	298	8529	0	49	103	2516	35	0	0	48922	331	47877	297	24120	0	28	3033	11041	35840	1765	0	0	297535	10.9922	297535
Bacteria	Firmicutes	Clostridia	Peptococcales	Peptococcaceae		1213	1535	854	0	1208	5857	1251	0	1158	431	1928	456	71	2851	0	51	453	0	8	113	603	4684	2440	530	1957	644	15	0	9	3179	644	1781	404	0	0	0	170	46	3765	49	16025	56383	2.08302	40358
Bacteria	Firmicutes	Bacilli	Staphylococcales	Staphylococcaceae	Staphylococcus	6648	3156	1315	3015	0	0	0	0	21	0	0	0	151	2148	8	1145	0	901	325	248	1009	4129	22545	1002	4025	0	0	0	0	0	22	0	0	0	0	0	0	0	0	0	0	51813	1.91419	51813
Bacteria	Proteobacteria	Gammaproteobacteria	Enterobacterales	Morganellaceae	Proteus	0	0	35351	182	0	0	0	0	0	0	0	0	0	0	0	0	0	0	0	0	0	0	0	0	0	0	0	0	0	0	0	0	0	0	21	63	4	0	0	0	0	35621	1.31599	35621
Bacteria	Proteobacteria	Gammaproteobacteria	Pseudomonadales	Pseudomonadaceae	Pseudomonas	4328	0	2544	17	0	0	0	0	0	2511	0	0	0	0	0	0	1601	0	23	0	0	8784	33	1839	0	0	0	0	0	0	0	40	0	0	0	13	0	661	5636	5886	0	33916	1.253	33916
Bacteria	Proteobacteria	Gammaproteobacteria	Pseudomonadales	Moraxellaceae	Acinetobacter	0	0	0	911	0	0	0	0	0	0	0	0	0	0	8	263	0	0	181	0	0	710	214	560	50	5192	0	0	0	0	0	0	204	0	0	0	0	0	0	125	24651	33069	1.22171	8418
Bacteria	Actinobacteriota	Actinobacteria	Streptosporangiales	Nocardiopsaceae	Nocardiopsis	1756	6642	5831	40	0	0	0	0	42	0	0	0	0	0	0	950	0	0	0	0	2609	0	0	1018	0	0	16	0	0	0	0	0	577	0	0	139	7628	0	0	30	0	27278	1.00776	27278
Bacteria	Firmicutes	Bacilli	Bacillales	Bacillaceae		0	12344	0	0	0	0	0	0	0	0	0	0	0	0	0	0	0	0	0	0	0	0	11356	0	0	0	0	0	0	0	4	0	0	0	0	0	0	0	0	0	0	23704	0.875724	23704
Bacteria	Firmicutes	Bacilli	Bacillales	Bacillaceae	Anoxybacillus	0	0	0	0	0	0	18676	31	0	0	0	0	0	0	14	0	0	0	0	0	0	0	0	0	0	0	0	0	0	0	0	0	0	0	0	0	0	0	0	0	0	18721	0.691632	18721
Bacteria	Firmicutes	Thermoanaerobacteria	Caldicellulosiruptorales	Caldicellulosiraptoraceae	Caldicellulosiruptor	0	0	0	0	0	0	0	0	0	1444	0	0	0	0	0	0	0	0	0	0	0	0	1142	0	0	11980	0	0	0	0	0	0	0	0	0	0	0	0	0	2	0	14568	0.538202	14568
Bacteria	Actinobacteriota	Actinobacteria	Micrococcales	Microbacteriaceae	Leifsonia	0	0	34	0	0	0	0	0	0	0	0	0	0	27	0	0	0	165	0	0	0	0	0	0	0	0	0	0	0	616	0	0	0	0	0	0	0	0	497	0	13131	14470	0.534582	1339
Bacteria	Firmicutes	Clostridia	Thermincolales	Thermincolaceae	Thermincola	12	0	0	0	0	0	0	0	0	0	0	0	0	0	0	0	0	0	0	0	96	0	0	6	272	0	0	0	39	234	3566	21	79	0	0	0	0	0	0	22	9569	13916	0.514115	4347
Bacteria	Firmicutes	Bacilli	Bacillales	Planococcaceae		0	0	0	0	0	0	0	0	0	0	0	0	0	0	0	0	0	0	0	0	0	0	13358	0	0	0	0	0	0	0	0	0	0	0	0	0	0	0	0	0	0	13358	0.4935	13358
Bacteria	Sumerlaeota	Sumerlaeia	Sumerlaeales	Sumerlaeaceae	Sumerlaea	0	0	0	0	0	0	0	0	0	0	0	0	0	0	0	0	0	0	0	0	1890	8483	0	0	0	0	0	0	0	0	0	0	0	0	0	0	0	0	0	0	0	10373	0.383222	10373
Bacteria	Actinobacteriota	Actinobacteria	Corynebacteriales	Corynebacteriaceae	Corynebacterium	0	0	0	0	0	0	0	0	0	0	0	0	48	0	52	0	0	1202	7	52	0	0	0	0	1994	1990	0	0	0	0	0	0	0	3211	0	1296	0	0	0	0	0	9852	0.363974	9852
Bacteria	Myxococcota	Myxococcia	Myxococcales	Myxococcaceae	P3OB-42	0	0	0	0	0	0	0	0	0	0	0	0	0	0	0	0	0	9848	0	0	0	0	0	0	0	0	0	0	0	0	0	0	0	0	0	0	0	0	0	0	0	9848	0.363826	9848
Bacteria	Proteobacteria	Gammaproteobacteria	Pseudomonadales	Moraxellaceae	Enhydrobacter	45	0	0	0	0	0	0	0	0	1561	0	0	0	0	0	1234	0	3220	55	2083	0	0	0	0	59	0	0	0	0	0	0	0	0	0	0	0	0	0	0	0	0	8257	0.305048	8257
Eukaryota						353	187	12	431	326	0	0	863	676	316	7	110	1055	7	13	344	188	1085	0	31	611	208	0	5	143	0	51	259	10	5	3	92	99	37	0	369	139	0	82	30	0	8147	0.300984	8147
Bacteria	Actinobacteriota	Actinobacteria	Streptosporangiales	Nocardiopsaceae	Bacteria	0	6120	1881	7	0	0	0	0	0	0	0	0	0	0	0	0	0	0	0	0	0	0	0	0	0	0	0	0	0	0	0	0	0	0	0	0	0	0	0	0	0	8008	0.295849	8008
Bacteria	Proteobacteria	Gammaproteobacteria	Burkholderiales			0	0	0	0	0	0	4052	0	0	0	0	0	0	0	0	0	0	0	0	0	0	0	0	0	0	3471	0	0	0	0	0	0	0	0	0	0	0	0	0	0	0	7523	0.277931	7523
Bacteria	Firmicutes	Bacilli	Lactobacillales	Streptococcaceae	Streptococcus	0	0	0	0	0	0	0	0	0	0	0	0	0	0	0	0	0	5232	0	0	0	0	241	0	0	0	203	0	0	0	0	0	0	0	0	0	0	0	0	0	0	5676	0.209695	5676
Bacteria	Firmicutes	Bacilli	Bacillales	Bacillaceae	Pseudogracilibacillus	4672	0	0	0	0	0	0	0	0	0	0	0	0	0	0	0	0	0	0	0	0	0	0	0	0	0	112	0	0	0	0	0	0	0	0	0	871	0	0	0	0	5655	0.208919	5655
Bacteria	Firmicutes	Bacilli	Lactobacillales	Carnobacteriaceae	Atopostipes	0	0	0	0	0	0	0	0	0	0	0	0	0	0	0	0	0	0	0	0	0	0	0	28	0	0	0	5181	0	0	0	0	0	0	0	0	0	0	0	0	0	5209	0.192442	5209
Bacteria	Proteobacteria	Gammaproteobacteria	Burkholderiales	Burkholderiaceae	Cupriavidus	993	0	0	0	0	0	0	0	0	2252	0	0	0	56	0	0	0	0	0	0	0	0	0	0	0	0	0	0	0	0	0	0	0	0	0	1807	0	0	0	0	0	5108	0.188711	5108
Bacteria	Firmicutes	Clostridia	Eubacteriales	Eubacteriaceae	Uncultured	0	0	0	4333	0	0	0	0	0	0	0	0	0	0	0	553	0	0	0	0	0	0	0	0	0	0	0	0	0	0	0	0	0	0	0	0	0	0	0	0	0	4886	0.180509	4886
Bacteria	Proteobacteria	Alphaproteobacteria	Rhodobacterales	Rhodobacteraceae	Paracoccus	0	0	0	0	0	0	0	0	2832	0	0	0	0	936	0	0	0	0	0	0	0	0	0	0	148	0	0	0	0	0	0	0	0	0	0	0	382	0	0	0	0	4298	0.158786	4298
Bacteria	Firmicutes	Thermoanaerobacteria	Thermoanaerobacterales	Thermoanaerobacteraceae	Thermoanaerobacter	0	0	0	0	0	0	129	3585	0	0	0	0	0	0	0	0	238	0	0	0	89	0	0	0	0	0	0	0	0	0	0	0	0	0	0	0	0	0	0	0	0	4041	0.149291	4041
Bacteria	Proteobacteria	Gammaproteobacteria	Enterobacterales	Yersiniaceae	Serratia	0	2611	0	0	343	0	0	0	0	0	0	0	0	0	0	0	0	0	0	11	0	0	0	1063	0	0	0	0	0	0	0	0	0	0	0	0	0	0	0	0	0	4028	0.148811	4028
Bacteria	Firmicutes	Bacilli	Bacillales	Planococcaceae	Kurthia	0	0	0	0	0	0	0	2104	244	0	0	0	0	0	0	0	0	0	0	128	0	0	0	0	0	0	0	0	0	0	0	0	0	0	0	0	1392	0	0	0	0	3868	0.1429	3868
Bacteria	Firmicutes	Thermoanaerobacteria	Thermoanaerobacterales	Thermoanaerobacteraceae	Caldanaerobacter	0	0	0	0	0	0	0	0	0	0	0	0	0	0	0	0	521	0	0	0	0	0	0	0	0	0	0	0	0	0	0	0	0	0	0	2751	0	0	0	0	0	3272	0.120881	3272
Bacteria	Firmicutes	Thermincolia	Carboxydocellales	Carboxydocellaceae	Carboxydocella	0	0	0	0	0	0	0	0	0	0	0	0	0	0	0	0	0	0	0	0	0	0	924	0	0	1544	0	0	0	0	0	0	0	0	0	0	0	0	0	0	0	2468	0.0911782	2468
Bacteria	Proteobacteria	Gammaproteobacteria	Pseudomonadales	Moraxellaceae	Perlucidibaca	2268	0	0	0	0	0	0	0	0	0	0	0	0	0	0	0	0	0	0	0	0	0	0	0	0	0	0	0	42	0	0	0	0	0	0	0	0	0	0	0	0	2310	0.085341	2310
Bacteria	Proteobacteria	Gammaproteobacteria	Xanthomonadales	Xanthomonadaceae	Uncultured	0	0	0	2307	0	0	0	0	0	0	0	0	0	0	0	0	0	0	0	0	0	0	0	0	0	0	0	0	0	0	0	0	0	0	0	0	0	0	0	0	0	2307	0.0852302	2307
Bacteria	Cyanobacteria	Cyanobacteriia	Chloroplast	Chloroplast	Chloroplast	0	0	0	0	0	0	0	0	0	0	0	0	0	0	0	2061	0	0	0	0	0	0	0	0	0	0	0	0	81	0	0	0	0	0	0	0	0	0	0	0	0	2142	0.0791344	2142
Bacteria	Proteobacteria	Gammaproteobacteria	Burkholderiales	Comamonadaceae	Delftia	0	0	0	0	0	0	64	0	0	0	0	0	0	0	0	0	0	0	0	0	0	0	0	1764	0	0	252	0	0	0	0	0	0	0	0	0	0	0	0	0	0	2080	0.0768438	2080
Bacteria	Bacteroidota	Bacteroidia	Bacteroidales	Porphyromonadaceae	Porphyromonas	0	0	0	0	0	0	0	0	0	0	0	0	0	0	0	0	0	0	0	0	0	0	0	0	0	67	0	0	0	0	0	0	0	1989	0	0	0	0	0	0	0	2056	0.0759572	2056
Bacteria	Bacteroidota	Bacteroidia	Flavobacteriales	Flavobacteriaceae	Myroides	0	0	0	0	0	0	0	0	0	0	0	0	1988	0	0	0	0	0	0	0	0	0	0	0	0	0	0	0	0	0	0	0	0	0	0	0	0	0	0	0	0	1988	0.073445	1988
Bacteria	Proteobacteria	Alphaproteobacteria	Rhizobiales	Beijerinckiaceae	Methylobacterium-Methylorubrum	16	0	0	0	0	0	0	0	1673	0	299	0	0	0	0	0	0	0	0	0	0	0	0	0	0	0	0	0	0	0	0	0	0	0	0	0	0	0	0	0	0	1988	0.073445	1988
Bacteria	Proteobacteria	Alphaproteobacteria	Sphingomonadales	Sphingomonadaceae	Sphingomonas	0	0	0	0	0	0	0	0	0	0	0	0	1974	0	0	0	0	0	0	0	0	0	0	0	0	0	0	0	0	0	0	0	0	0	0	0	0	0	0	0	0	1974	0.0729278	1974
Bacteria	Chloroflexi	Chloroflexia	Kallotenuales	AKIW781	AKIW781	0	0	0	0	0	0	0	0	0	0	0	0	0	0	0	0	0	0	0	0	0	0	0	0	0	0	0	0	0	0	0	0	0	0	0	0	1871	0	0	0	0	1871	0.0691225	1871
Bacteria	Proteobacteria	Gammaproteobacteria	Xanthomonadales	Xanthomonadaceae	Luteimonas	0	0	0	0	0	0	0	0	0	0	0	0	0	0	0	0	0	0	0	0	0	0	0	1715	0	0	0	0	0	0	0	0	0	0	0	0	0	0	0	0	0	1715	0.0633592	1715
Bacteria	Actinobacteriota	Actinobacteria	Micrococcales	Micrococcaceae	Kocuria	0	0	0	0	0	0	0	0	0	0	0	0	1027	0	0	0	0	0	0	37	0	0	0	0	0	0	0	598	0	0	0	0	0	0	0	0	0	0	0	0	0	1662	0.0614012	1662
Bacteria	Actinobacteriota	Actinobacteria	Micrococcales	Microbacteriaceae	Gulosibacter	0	0	0	0	1608	0	0	0	0	0	0	0	0	0	0	0	0	0	0	0	0	0	0	0	0	0	0	0	0	0	0	0	0	0	0	0	0	0	0	0	0	1608	0.0594062	1608
Bacteria	Firmicutes	Clostridia				0	0	0	497	131	0	0	0	0	173	0	0	0	0	0	0	0	0	0	0	0	0	0	0	0	0	0	0	0	0	0	0	0	0	0	0	0	0	629	0	0	1430	0.0528301	1430
Bacteria	Proteobacteria	Gammaproteobacteria	Burkholderiales	Alcaligenaceae	Alcaligenes	0	0	0	0	0	0	0	0	1263	0	0	0	0	0	0	0	0	0	0	0	0	0	0	0	0	0	0	0	0	0	0	0	0	0	0	51	0	0	0	0	0	1314	0.0485446	1314
Bacteria	Bacteroidota	Bacteroidia	Flavobacteriales	Flavobacteriaceae	Flavobacterium	0	0	0	0	0	0	0	0	0	0	0	0	0	0	0	0	0	0	0	0	0	0	0	0	0	0	0	0	0	0	0	0	0	1271	0	0	0	0	0	0	0	1271	0.046956	1271
Bacteria	Actinobacteriota	Actinobacteria	Micrococcales	Bogoriellaceae	Georgenia	0	0	0	0	0	0	0	0	0	0	0	0	0	0	0	0	0	0	0	0	0	0	0	0	0	0	0	0	0	0	0	0	0	0	0	0	0	0	1153	0	0	1153	0.0425966	1153
Bacteria	Proteobacteria	Gammaproteobacteria	Burkholderiales	Comamonadaceae	Pelomonas	0	0	0	0	0	0	0	1076	0	0	0	0	0	0	0	0	0	0	0	0	0	0	0	0	0	0	0	0	0	0	0	0	0	0	0	0	0	0	0	0	0	1076	0.0397519	1076
Bacteria	Proteobacteria	Gammaproteobacteria	Alteromonadales	Alteromonadaceae	Rheinheimera	0	0	0	0	0	0	971	0	0	0	0	0	0	0	0	0	0	0	0	0	0	0	0	0	0	0	0	0	0	0	0	0	0	0	0	0	0	0	0	0	0	971	0.0358728	971
Bacteria	Firmicutes	Bacilli	Bacillales	Planococcaceae	Sporosarcina	0	0	0	0	0	0	0	0	0	0	0	0	0	0	0	0	0	0	0	0	0	0	0	0	0	0	0	0	0	0	0	0	0	0	0	0	967	0	0	0	0	967	0.035725	967
Bacteria	Proteobacteria	Gammaproteobacteria	Enterobacterales	Enterobacteriaceae		0	0	88	0	0	0	0	0	0	0	0	0	0	0	0	0	0	0	5	0	0	0	0	0	0	0	0	0	0	0	0	0	838	0	0	0	0	0	0	0	0	931	0.034395	931
Bacteria	Firmicutes	Bacilli	Bacillales	Bacillaceae	Bacillus	0	0	0	0	0	0	0	0	0	0	0	0	0	0	0	0	0	0	0	0	0	0	0	0	0	0	0	0	0	0	0	0	0	0	0	697	72	0	0	0	0	769	0.0284101	769
Bacteria	Deinococcota	Deinococci	Thermales	Thermaceae	Thermus	0	0	0	0	0	0	0	0	0	0	0	0	0	0	0	336	64	0	0	0	0	0	349	0	0	0	0	0	0	0	0	0	0	0	0	0	0	0	0	0	0	749	0.0276712	749
Bacteria	Firmicutes	Bacilli	Bacillales	Bacillaceae	Oceanobacillus	0	0	0	0	0	0	0	0	0	0	0	0	0	0	0	0	0	0	0	0	0	0	0	0	0	0	94	0	0	0	0	0	0	0	0	0	0	0	609	0	0	703	0.0259717	703
Bacteria	Firmicutes	Clostridia	Clostridiales	Clostridiaceae	Clostridium_sensu_stricto_18	0	0	0	0	0	0	0	0	0	0	0	0	0	0	0	0	0	0	0	0	0	0	0	0	0	0	0	0	0	0	0	0	0	0	0	0	604	0	0	0	0	604	0.0223143	604
Bacteria	Actinobacteriota	Actinobacteria	Micrococcales	Micrococcaceae	Enteractinococcus	0	0	0	0	0	0	0	0	0	0	0	0	0	0	0	0	0	0	0	0	0	0	0	0	0	0	0	0	0	0	0	0	0	0	0	0	562	0	0	0	0	562	0.0207626	562
Bacteria	Actinobacteriota	Actinobacteria	Actinomycetales	Actinomycetaceae	Actinomyces	0	0	0	0	0	0	0	0	0	0	0	0	0	0	0	0	0	0	0	0	0	0	0	0	0	0	0	0	0	0	0	0	0	537	0	0	0	0	0	0	0	537	0.019839	537
Bacteria	Firmicutes	Bacilli	Bacillales	Bacillaceae	Geobacillus	0	508	0	0	0	0	0	0	0	0	0	0	0	0	0	0	0	0	4	0	0	0	0	0	0	0	0	0	0	0	0	0	0	0	0	0	0	0	0	0	0	512	0.0189154	512
Bacteria	Firmicutes	Bacilli	Thermoactinomycetales	Thermoactinomycetaceae	Uncultured	0	0	0	0	0	0	0	0	0	0	0	0	0	0	0	0	0	0	0	0	0	0	0	0	0	0	0	0	0	0	0	0	0	0	0	0	487	0	0	0	0	487	0.0179918	487
Bacteria	Firmicutes	Bacilli	Lactobacillales	Enterococcaceae	Enterococcus	0	0	0	0	467	0	0	0	0	0	0	0	0	0	0	0	0	0	0	0	0	0	0	0	0	0	0	0	0	0	0	0	0	0	0	0	0	0	0	0	0	467	0.0172529	467
Bacteria	Firmicutes	Bacilli	Paenibacillales	Paenibacillaceae	Paenibacillus	0	0	0	0	0	0	0	0	0	0	0	0	0	0	0	0	0	0	0	0	0	0	0	0	0	0	0	0	0	0	0	0	0	0	0	0	467	0	0	0	0	467	0.0172529	467
Bacteria	Proteobacteria	Gammaproteobacteria	Gammaproteobacteria_Incertae_Sedis	Unknown_Family	Candidatus_Ovatusbacter	0	0	0	0	0	0	0	0	0	0	0	0	0	420	0	0	0	0	0	0	0	0	0	0	0	0	0	0	0	0	0	0	0	0	0	0	0	0	0	0	0	420	0.0155165	420
Bacteria	Firmicutes	Bacilli	Lactobacillales	Leuconostocaceae	Weissella	0	0	0	0	0	0	0	0	0	0	0	0	0	0	0	0	0	0	0	0	0	0	0	0	0	0	412	0	0	0	0	0	0	0	0	0	0	0	0	0	0	412	0.015221	412
Bacteria	Firmicutes	Clostridia	Clostridiales	Clostridiaceae	Clostridium_sensu_stricto_3	0	0	0	0	0	0	0	0	0	0	0	0	0	0	0	0	0	0	0	0	0	409	0	0	0	0	0	0	0	0	0	0	0	0	0	0	0	0	0	0	0	409	0.0151102	409
Eukaryota	Ascomycota	Saccharomycetes	Saccharomycetales	Debaryomycetaceae	Debaryomyces	16	7	0	20	0	0	0	12	20	14	28	17	15	6	0	17	0	0	0	8	0	0	0	17	18	14	21	13	18	14	0	19	0	0	0	0	14	11	19	16	15	389	0.0143713	374
Bacteria	Bacteroidota	Bacteroidia	Bacteroidales	Prevotellaceae	Prevotella	0	0	0	0	0	0	0	0	0	0	0	0	0	0	0	0	0	0	0	0	0	0	0	0	0	380	0	0	0	0	0	0	0	0	0	0	0	0	0	0	0	380	0.0140388	380
Bacteria	Proteobacteria	Alphaproteobacteria	Rhodobacterales	Rhodobacteraceae	Rubellimicrobium	0	0	0	0	0	0	0	0	0	0	0	0	0	0	72	0	0	0	0	0	0	0	0	0	0	0	0	0	0	0	0	0	0	0	0	0	305	0	0	0	0	377	0.0139279	377
Bacteria	Proteobacteria	Gammaproteobacteria	Alteromonadales	Idiomarinaceae	Aliidiomarina	0	0	0	0	0	0	0	0	0	0	0	0	0	0	0	0	0	0	0	0	0	0	0	0	0	0	0	0	0	0	0	0	0	0	0	0	376	0	0	0	0	376	0.013891	376
Bacteria	Actinobacteriota	Coriobacteriia	Coriobacteriales	Atopobiaceae	Atopobium	0	0	0	0	0	0	0	0	0	0	0	0	0	0	0	0	0	0	0	0	0	0	0	0	0	0	0	0	0	0	0	0	370	0	0	0	0	0	0	0	0	370	0.0136693	370
Bacteria	Proteobacteria	Alphaproteobacteria	Sphingomonadales	Sphingomonadaceae	Altererythrobacter	0	0	0	0	0	0	0	0	0	0	0	0	0	0	0	0	0	0	0	0	0	0	0	0	0	0	0	0	0	0	0	0	0	0	0	0	350	0	0	0	0	350	0.0129305	350
Bacteria	Actinobacteriota	Actinobacteria	Micrococcales	Micrococcaceae	Micrococcus	0	0	0	0	0	0	0	0	0	0	0	0	0	0	0	0	0	0	0	0	0	0	0	0	0	0	0	0	0	0	0	0	0	0	0	0	0	325	0	0	0	325	0.0120069	325
Bacteria	Proteobacteria	Gammaproteobacteria	Nitrococcales	Nitrococcales_Incertae_Sedis	Methylonatrum	0	0	0	0	0	0	0	0	0	0	0	0	0	0	0	0	0	0	0	0	306	0	0	0	0	0	0	0	0	0	0	0	0	0	0	0	0	0	0	0	0	306	0.0113049	306
Bacteria	Firmicutes					0	299	0	0	0	0	0	0	0	0	0	0	0	0	0	0	0	0	0	0	0	0	0	0	0	0	0	0	0	0	0	0	0	0	0	0	0	0	0	0	0	299	0.0110463	299
Bacteria	Proteobacteria	Gammaproteobacteria	Oceanospirillales	Saccharospirillaceae	Oceanobacter	0	0	0	0	0	0	0	0	0	0	0	0	0	0	0	0	0	0	0	0	0	0	0	0	0	0	265	0	0	0	0	0	0	0	0	0	0	0	0	0	0	265	0.0097902	265
Bacteria	Proteobacteria	Gammaproteobacteria	Enterobacterales	Enterobacteriaceae	Raoultella	0	0	205	0	0	0	0	0	0	0	0	0	0	0	0	0	0	0	0	0	0	0	0	0	0	0	0	0	0	0	0	0	0	0	0	0	0	0	46	0	0	251	0.00927298	251
Bacteria	Proteobacteria	Gammaproteobacteria	Burkholderiales	Alcaligenaceae		0	0	0	0	0	0	0	0	0	0	0	0	0	0	0	0	0	0	0	0	0	0	0	0	0	0	0	0	0	0	0	0	0	0	0	0	238	0	0	0	0	238	0.00879271	238
Bacteria	Firmicutes	Bacilli	Lactobacillales	Streptococcaceae	Lactococcus	0	0	0	0	0	0	0	0	0	0	0	0	0	0	0	0	0	215	0	0	0	0	0	0	0	0	0	0	0	0	0	0	0	0	0	0	0	0	0	0	0	215	0.00794299	215
Bacteria	Firmicutes	Clostridia	Peptostreptococcales-Tissierellales	Peptostreptococcales-Tissierellales	Fenollaria	0	0	0	0	0	0	0	0	0	0	0	0	0	0	0	0	0	0	0	0	0	0	0	0	0	194	0	0	0	0	0	0	0	0	0	0	0	0	0	0	0	194	0.00716717	194
Bacteria	Patescibacteria	Saccharimonadia	Saccharimonadales			0	0	0	0	0	0	0	0	0	0	0	0	0	0	0	0	0	0	0	0	0	0	0	0	0	0	0	0	0	0	0	0	193	0	0	0	0	0	0	0	0	193	0.00713022	193
Bacteria	Proteobacteria	Alphaproteobacteria	Caulobacterales	Caulobacteraceae	Phenylobacterium	0	0	0	0	186	0	0	0	0	0	0	0	0	0	0	0	0	0	0	0	0	0	0	0	0	0	0	0	0	0	0	0	0	0	0	0	0	0	0	0	0	186	0.00687161	186
Bacteria	Firmicutes	Bacilli	Bacillales	Planococcaceae	Lysinibacillus	0	0	0	0	0	0	0	0	0	0	0	0	19	0	0	0	0	0	0	0	0	0	0	0	165	0	0	0	0	0	0	0	0	0	0	0	0	0	0	0	0	184	0.00679772	184
Bacteria	Bacteroidota	Bacteroidia	Flavobacteriales	Weeksellaceae	Chryseobacterium	0	0	0	180	0	0	0	0	0	0	0	0	0	0	0	0	0	0	0	0	0	0	0	0	0	0	0	0	0	0	0	0	0	0	0	0	0	0	0	0	0	180	0.00664995	180
Bacteria	Bacteroidota	Bacteroidia	Flavobacteriales	Flavobacteriaceae		0	0	0	0	0	0	0	0	0	0	0	0	0	0	0	0	0	0	0	0	0	0	0	0	0	0	0	0	0	0	0	0	0	0	0	0	167	0	0	0	0	167	0.00616967	167
Bacteria	Proteobacteria	Gammaproteobacteria	Burkholderiales	Comamonadaceae	Diaphorobacter	0	0	0	0	140	0	0	0	0	0	0	0	0	0	0	0	0	0	0	0	0	0	0	0	0	0	0	0	0	0	0	0	0	0	0	0	0	0	0	0	0	140	0.00517218	140
Bacteria	Firmicutes	Bacilli	Bacillales	Planococcaceae	Jeotgalibacillus	0	0	0	0	0	0	0	0	0	0	0	0	0	0	0	0	0	0	107	0	0	0	0	0	0	0	0	0	0	0	0	0	0	0	0	0	0	0	0	0	0	107	0.00395302	107
Bacteria	Firmicutes	Bacilli	Lactobacillales	Aerococcaceae	Aerosphaera	0	0	0	0	0	0	0	0	0	0	0	0	0	0	0	0	0	0	0	0	0	0	0	0	0	0	0	0	0	0	0	0	0	0	0	0	105	0	0	0	0	105	0.00387914	105
Bacteria						0	0	0	0	0	0	0	0	0	0	0	0	89	0	0	11	0	0	0	2	0	0	0	0	0	0	0	0	0	0	0	0	0	0	0	0	0	0	0	0	0	102	0.0037683	102
Bacteria	Proteobacteria	Alphaproteobacteria	Rhizobiales	Rhizobiaceae		0	0	0	0	0	0	0	0	0	0	0	0	0	0	0	0	0	0	0	0	0	0	0	0	60	0	9	0	0	0	0	13	0	0	0	0	0	0	0	0	0	82	0.00302942	82
Bacteria	Proteobacteria	Alphaproteobacteria	Rhodobacterales	Rhodobacteraceae		0	0	0	0	0	0	0	0	0	0	0	0	0	0	0	0	0	0	0	0	0	0	0	0	0	0	0	70	0	0	0	0	0	0	0	0	0	0	0	0	0	70	0.00258609	70
Bacteria	Actinobacteriota	Actinobacteria	Propionibacteriales	Propionibacteriaceae	Cutibacterium	0	0	0	0	0	0	0	0	0	0	0	0	0	0	0	0	0	0	0	0	0	0	0	0	38	0	0	0	0	0	0	0	29	0	0	0	0	0	0	0	0	67	0.00247526	67
Bacteria	Actinobacteriota	Actinobacteria	Micrococcales	Dermacoccaceae		0	0	0	0	0	0	0	0	0	0	0	0	0	0	0	0	0	0	0	66	0	0	0	0	0	0	0	0	0	0	0	0	0	0	0	0	0	0	0	0	0	66	0.00243831	66
Bacteria	Proteobacteria	Gammaproteobacteria	Burkholderiales	Hydrogenophilaceae	Uncultured	0	0	0	0	0	0	0	0	0	0	0	0	0	0	0	0	58	0	0	0	0	0	0	0	0	0	0	0	0	0	0	0	0	0	0	0	0	0	0	0	0	58	0.00214276	58
Bacteria	Firmicutes	Clostridia	Lachnospirales	Lachnospiraceae	Anaerosporobacter	0	0	0	0	0	0	0	0	0	0	0	0	0	0	0	0	0	0	0	0	0	0	0	0	0	0	0	0	0	0	0	0	0	0	0	53	0	0	0	0	0	53	0.00195804	53
Bacteria	Proteobacteria	Alphaproteobacteria	Rhizobiales	Beijerinckiaceae		0	0	0	0	0	0	0	0	0	0	0	0	0	0	0	0	0	0	0	0	0	48	0	0	0	0	0	0	0	0	0	0	0	0	0	0	0	0	0	0	0	48	0.00177332	48
Bacteria	Actinobacteriota	Actinobacteria	Micrococcales	Microbacteriaceae	Leucobacter	0	0	0	0	0	0	0	0	0	0	0	0	0	0	0	0	0	0	0	0	0	0	0	0	0	0	0	0	0	0	0	0	0	0	0	0	48	0	0	0	0	48	0.00177332	48
Bacteria	Firmicutes	Thermovenabulia	Thermovenabulales	Thermovenabulales	Fervidicola	0	0	0	0	0	0	0	0	0	0	0	0	0	0	0	0	0	0	0	0	0	0	0	0	0	0	0	0	0	0	0	0	0	0	0	0	0	0	0	48	0	48	0.00177332	48
Bacteria	Proteobacteria	Alphaproteobacteria	Caulobacterales	Caulobacteraceae	Brevundimonas	0	0	0	0	0	0	0	0	0	0	0	0	0	0	42	0	0	0	0	0	0	0	0	0	0	0	0	0	0	0	0	0	0	0	0	0	0	0	0	0	0	42	0.00155165	42
Bacteria	Actinobacteriota	Actinobacteria	Streptomycetales	Streptomycetaceae	Streptomyces	0	0	0	0	0	0	0	0	0	0	0	0	0	0	0	0	0	0	0	0	0	0	0	0	0	36	0	0	0	0	0	0	0	0	0	0	0	0	0	0	0	36	0.00132999	36
Bacteria	Proteobacteria	Alphaproteobacteria	Rhizobiales	Xanthobacteraceae		0	0	0	0	0	0	0	0	0	0	0	0	0	0	0	0	0	0	0	0	0	0	0	34	0	0	0	0	0	0	0	0	0	0	0	0	0	0	0	0	0	34	0.0012561	34
Bacteria	Actinobacteriota	Actinobacteria	Glycomycetales	Glycomycetaceae	Glycomyces	0	0	0	0	0	0	0	0	0	0	0	0	0	0	0	0	0	0	0	0	0	27	0	0	0	0	0	0	0	0	0	0	0	0	0	0	0	0	0	0	0	27	0.000997492	27
Bacteria	Firmicutes	Clostridia	Peptostreptococcales-Tissierellales	Peptostreptococcales-Tissierellales	Tissierella	0	0	0	0	23	0	0	0	0	0	0	0	0	0	0	0	0	0	0	0	0	0	0	0	0	0	0	0	0	0	0	0	0	0	0	0	0	0	0	0	0	23	0.000849716	23
Bacteria	Firmicutes	Bacilli	Bacillales	Planococcaceae	Domibacillus	0	0	0	0	0	0	0	19	0	0	0	0	0	0	0	0	0	0	0	0	0	0	0	0	0	0	0	0	0	0	0	0	0	0	0	0	0	0	0	0	0	19	0.000701939	19
Bacteria	Proteobacteria	Gammaproteobacteria	Pseudomonadales	Pseudomonadaceae	Thiopseudomonas	0	0	0	0	0	0	0	0	0	0	0	0	0	0	0	0	0	0	0	0	0	0	0	0	0	0	19	0	0	0	0	0	0	0	0	0	0	0	0	0	0	19	0.000701939	19
Bacteria	Proteobacteria	Gammaproteobacteria	Cardiobacteriales	Wohlfahrtiimonadaceae	Ignatzschineria	0	0	0	0	0	0	16	0	0	0	0	0	0	0	0	0	0	0	0	0	0	0	0	0	0	0	0	0	0	0	0	0	0	0	0	0	0	0	0	0	0	16	0.000591107	16
Bacteria	Proteobacteria	Alphaproteobacteria	Sphingomonadales	Sphingomonadaceae	Sphingopyxis	0	0	0	0	0	0	0	0	0	0	0	0	0	0	0	0	0	0	0	0	0	0	0	0	0	16	0	0	0	0	0	0	0	0	0	0	0	0	0	0	0	16	0.000591107	16
Bacteria	Bacteroidota	Bacteroidia	Sphingobacteriales	Sphingobacteriaceae	Uncultured	0	0	0	0	0	0	0	0	13	0	0	0	0	0	0	0	0	0	0	0	0	0	0	0	0	0	0	0	0	0	0	0	0	0	0	0	0	0	0	0	0	13	0.000480274	13
Bacteria	Actinobacteriota	Actinobacteria	Corynebacteriales	Nocardiaceae	Williamsia	0	0	0	0	0	0	0	0	0	0	0	0	0	0	0	0	0	0	0	0	0	0	0	0	0	0	0	0	0	0	0	0	12	0	0	0	0	0	0	0	0	12	0.00044333	12
Bacteria	Proteobacteria	Alphaproteobacteria	Rickettsiales	Anaplasmataceae	Wolbachia	0	0	0	0	0	0	0	0	0	0	0	0	0	0	0	0	0	0	0	6	0	0	0	0	0	0	0	0	0	0	0	0	0	0	0	5	0	0	0	0	0	11	0.000406386	11
Bacteria	Proteobacteria	Alphaproteobacteria	Bacteria	p_Proteobacteria	Alphaproteobacteria	0	0	0	0	0	0	0	0	0	0	0	0	0	0	0	0	0	0	0	7	0	0	0	0	0	0	0	0	0	0	0	0	0	0	0	0	0	0	0	0	0	7	0.000258609	7
Bacteria	Proteobacteria	Gammaproteobacteria	Burkholderiales	Alcaligenaceae	Achromobacter	0	0	0	0	6	0	0	0	0	0	0	0	0	0	0	0	0	0	0	0	0	0	0	0	0	0	0	0	0	0	0	0	0	0	0	0	0	0	0	0	0	6	0.000221665	6
Bacteria	Firmicutes	Clostridia	Lachnospirales	Lachnospiraceae		0	0	0	0	0	0	0	0	0	0	0	0	0	0	0	0	0	0	6	0	0	0	0	0	0	0	0	0	0	0	0	0	0	0	0	0	0	0	0	0	0	6	0.000221665	6
Bacteria	Proteobacteria	Alphaproteobacteria	Acetobacterales	Acetobacteraceae		0	0	0	0	0	0	0	0	0	0	0	0	0	0	0	0	0	0	0	0	0	0	0	0	0	0	0	0	0	0	0	0	0	0	0	0	6	0	0	0	0	6	0.000221665	6
					Sample_total	53397	69364	48869	61382	53787	152963	42221	61908	49642	85156	74799	57820	47544	130276	85947	45609	55775	59470	63599	80697	66991	67800	52704	90753	49152	31151	79146	71456	55865	93930	57470	62194	56968	72912	69978	57091	42170	55787	58905	70724	63416	2706788	100	1497066
					Sample_subtotal (Unassigned, and Mitochondria ASVs)	30523	57312	48249	37229	21350	143569	25217	16444	10729	60447	44203	33647	14993	112780	84450	17488	41643	34844	61506	73611	27484	59758	52696	81244	14489	30176	75698	53139	53496	78228	52909	47809	38918	53661	69886	35640	28281	44879	36404	62768	63404
[truncated: 1 more columns]
